# Supplementary material for: Reactions of Surface Peroxides Contribute to Rates and Selectivities for C2H4 Epoxidation on Silver
Source: ACS Catal. 2025 Jan 9;15(2):1387–98. doi: 10.1021/acscatal.4c06945 (PMC11744664; doi:10.1021/acscatal.4c06945)
Supplement: Supplementary file 2 — cs4c06945_si_002.zip [file cs4c06945_si_002.zip]

Archive with 140 entries (70 files):
- zip_eo_paper_files/geometry_optimization/
- zip_eo_paper_files/geometry_optimization/1021/
- zip_eo_paper_files/geometry_optimization/1021/ER/
- zip_eo_paper_files/geometry_optimization/1021/ER/00_c2h4_gas_only_used_in_cineb/
- zip_eo_paper_files/geometry_optimization/1021/ER/00_c2h4_gas_only_used_in_cineb/CONTCAR
- zip_eo_paper_files/geometry_optimization/1021/ER/01_c2h4-o2/
- zip_eo_paper_files/geometry_optimization/1021/ER/01_c2h4-o2/CONTCAR
- zip_eo_paper_files/geometry_optimization/1021/ER/02_c2h4-o/
- zip_eo_paper_files/geometry_optimization/1021/ER/02_c2h4-o/CONTCAR
- zip_eo_paper_files/geometry_optimization/1021/LH/
- zip_eo_paper_files/geometry_optimization/1021/LH/01_c2h4_adsorbed/
- zip_eo_paper_files/geometry_optimization/1021/LH/01_c2h4_adsorbed/CONTCAR
- zip_eo_paper_files/geometry_optimization/1021/LH/02_omc-o2/
- zip_eo_paper_files/geometry_optimization/1021/LH/02_omc-o2/CONTCAR
- zip_eo_paper_files/geometry_optimization/1021/LH/03_omc_plus_o/
- zip_eo_paper_files/geometry_optimization/1021/LH/03_omc_plus_o/CONTCAR
- zip_eo_paper_files/geometry_optimization/1021/LH/04_eo_plus_o/
- zip_eo_paper_files/geometry_optimization/1021/LH/04_eo_plus_o/CONTCAR
- zip_eo_paper_files/geometry_optimization/1021/LH/05_1021_minus_o/
- zip_eo_paper_files/geometry_optimization/1021/LH/05_1021_minus_o/CONTCAR
- zip_eo_paper_files/geometry_optimization/1021/LH/06_c2h4_in_gas_structure_used_in_cineb_only/
- zip_eo_paper_files/geometry_optimization/1021/LH/06_c2h4_in_gas_structure_used_in_cineb_only/CONTCAR
- zip_eo_paper_files/geometry_optimization/1021/LH/07_omc/
- zip_eo_paper_files/geometry_optimization/1021/LH/07_omc/CONTCAR
- zip_eo_paper_files/geometry_optimization/1021/LH/08_eo/
- zip_eo_paper_files/geometry_optimization/1021/LH/08_eo/CONTCAR
- zip_eo_paper_files/geometry_optimization/1021/LH/09_1021_minus_2o/
- zip_eo_paper_files/geometry_optimization/1021/LH/09_1021_minus_2o/CONTCAR
- zip_eo_paper_files/geometry_optimization/1021/LH/10_aa_plus_o/
- zip_eo_paper_files/geometry_optimization/1021/LH/10_aa_plus_o/CONTCAR
- zip_eo_paper_files/geometry_optimization/1021/LH/11_aa/
- zip_eo_paper_files/geometry_optimization/1021/LH/11_aa/CONTCAR
- zip_eo_paper_files/geometry_optimization/1021/LH/O2_2O__pathway_structures/
- zip_eo_paper_files/geometry_optimization/1021/LH/O2_2O__pathway_structures/12_1021_o2_dissociated_to_o_plus_o_dissociated_o2_pathway/
- zip_eo_paper_files/geometry_optimization/1021/LH/O2_2O__pathway_structures/12_1021_o2_dissociated_to_o_plus_o_dissociated_o2_pathway/CONTCAR
- zip_eo_paper_files/geometry_optimization/1021/LH/O2_2O__pathway_structures/13_c2h4_adsorbed_on_o_plus_o_surface_dissociated_o2_pathway/
- zip_eo_paper_files/geometry_optimization/1021/LH/O2_2O__pathway_structures/13_c2h4_adsorbed_on_o_plus_o_surface_dissociated_o2_pathway/POSCAR
- zip_eo_paper_files/geometry_optimization/1021/LH/O2_2O__pathway_structures/14_omc_plus_o_dissociated_o2_pathway/
- zip_eo_paper_files/geometry_optimization/1021/LH/O2_2O__pathway_structures/14_omc_plus_o_dissociated_o2_pathway/POSCAR
- zip_eo_paper_files/geometry_optimization/1021/LH/O2_2O__pathway_structures/15_eo_plus_o_dissociated_o2_pathway/
- zip_eo_paper_files/geometry_optimization/1021/LH/O2_2O__pathway_structures/15_eo_plus_o_dissociated_o2_pathway/POSCAR
- zip_eo_paper_files/geometry_optimization/2111/
- zip_eo_paper_files/geometry_optimization/2111/ER/
- zip_eo_paper_files/geometry_optimization/2111/ER/00_c2h4_gas_only_used_in_dimer/
- zip_eo_paper_files/geometry_optimization/2111/ER/00_c2h4_gas_only_used_in_dimer/CONTCAR
- zip_eo_paper_files/geometry_optimization/2111/ER/01_c2h4-o2/
- zip_eo_paper_files/geometry_optimization/2111/ER/01_c2h4-o2/CONTCAR
- zip_eo_paper_files/geometry_optimization/2111/LH/
- zip_eo_paper_files/geometry_optimization/2111/LH/.ipynb_checkpoints/
- zip_eo_paper_files/geometry_optimization/2111/LH/.ipynb_checkpoints/Bulk_Cu_phase_diagrams-checkpoint.ipynb
- zip_eo_paper_files/geometry_optimization/2111/LH/.ipynb_checkpoints/freq-checkpoint.py
- zip_eo_paper_files/geometry_optimization/2111/LH/.ipynb_checkpoints/set_constraints_for_freq-checkpoint.ipynb
- zip_eo_paper_files/geometry_optimization/2111/LH/.ipynb_checkpoints/zpe_calculation-checkpoint.ipynb
- zip_eo_paper_files/geometry_optimization/2111/LH/01_c2h4_adsorbed/
- zip_eo_paper_files/geometry_optimization/2111/LH/01_c2h4_adsorbed/CONTCAR
- zip_eo_paper_files/geometry_optimization/2111/LH/02_omc-o2/
- zip_eo_paper_files/geometry_optimization/2111/LH/02_omc-o2/CONTCAR
- zip_eo_paper_files/geometry_optimization/2111/LH/03_omc_plus_o/
- zip_eo_paper_files/geometry_optimization/2111/LH/03_omc_plus_o/CONTCAR
- zip_eo_paper_files/geometry_optimization/2111/LH/04_eo_plus_o/
- zip_eo_paper_files/geometry_optimization/2111/LH/04_eo_plus_o/CONTCAR
- zip_eo_paper_files/geometry_optimization/2111/LH/05_2111_minus_o/
- zip_eo_paper_files/geometry_optimization/2111/LH/05_2111_minus_o/CONTCAR
- zip_eo_paper_files/geometry_optimization/2111/LH/06_c2h4_in_gas_structure_used_in_cineb_only/
- zip_eo_paper_files/geometry_optimization/2111/LH/06_c2h4_in_gas_structure_used_in_cineb_only/CONTCAR
- zip_eo_paper_files/geometry_optimization/2111/LH/07_omc/
- zip_eo_paper_files/geometry_optimization/2111/LH/07_omc/CONTCAR
- zip_eo_paper_files/geometry_optimization/2111/LH/08_eo/
- zip_eo_paper_files/geometry_optimization/2111/LH/08_eo/CONTCAR
- zip_eo_paper_files/geometry_optimization/2111/LH/09_2111_minus_2o/
- zip_eo_paper_files/geometry_optimization/2111/LH/09_2111_minus_2o/CONTCAR
- zip_eo_paper_files/geometry_optimization/2111/LH/10_aa_plus_o/
- zip_eo_paper_files/geometry_optimization/2111/LH/10_aa_plus_o/CONTCAR
- zip_eo_paper_files/geometry_optimization/2111/LH/11_aa/
- zip_eo_paper_files/geometry_optimization/2111/LH/11_aa/CONTCAR
- zip_eo_paper_files/geometry_optimization/2111/LH/12_c2h4_star_plus_o_star/
- zip_eo_paper_files/geometry_optimization/2111/LH/12_c2h4_star_plus_o_star/POSCAR
- zip_eo_paper_files/geometry_optimization/2111/LH/O2_2O__pathway_structures/
- zip_eo_paper_files/geometry_optimization/2111/LH/O2_2O__pathway_structures/0_2111_o2_dissociated_to_o_plus_o/
- zip_eo_paper_files/geometry_optimization/2111/LH/O2_2O__pathway_structures/0_2111_o2_dissociated_to_o_plus_o/CONTCAR
- zip_eo_paper_files/geometry_optimization/2111/LH/O2_2O__pathway_structures/1_c2h4_adsorbed_on_o_plus_o_surface_dissociated_o2_pathway/
- zip_eo_paper_files/geometry_optimization/2111/LH/O2_2O__pathway_structures/1_c2h4_adsorbed_on_o_plus_o_surface_dissociated_o2_pathway/POSCAR
- zip_eo_paper_files/geometry_optimization/2111/LH/O2_2O__pathway_structures/2_omc_plus_o_dissociated_o2_pathway/
- zip_eo_paper_files/geometry_optimization/2111/LH/O2_2O__pathway_structures/2_omc_plus_o_dissociated_o2_pathway/POSCAR
- zip_eo_paper_files/geometry_optimization/2111/LH/O2_2O__pathway_structures/3_eo_plus_o_dissociated_o2_pathway/
- zip_eo_paper_files/geometry_optimization/2111/LH/O2_2O__pathway_structures/3_eo_plus_o_dissociated_o2_pathway/POSCAR
- zip_eo_paper_files/geometry_optimization/phase_diagram_surfaces/
- zip_eo_paper_files/geometry_optimization/phase_diagram_surfaces/0001/
- zip_eo_paper_files/geometry_optimization/phase_diagram_surfaces/0001/CONTCAR
- zip_eo_paper_files/geometry_optimization/phase_diagram_surfaces/0011/
- zip_eo_paper_files/geometry_optimization/phase_diagram_surfaces/0011/CONTCAR
- zip_eo_paper_files/geometry_optimization/phase_diagram_surfaces/0012/
- zip_eo_paper_files/geometry_optimization/phase_diagram_surfaces/0012/CONTCAR
- zip_eo_paper_files/geometry_optimization/phase_diagram_surfaces/1021_superoxo/
- zip_eo_paper_files/geometry_optimization/phase_diagram_surfaces/1021_superoxo/CONTCAR
- zip_eo_paper_files/geometry_optimization/phase_diagram_surfaces/1111/
- zip_eo_paper_files/geometry_optimization/phase_diagram_surfaces/1111/CONTCAR
- zip_eo_paper_files/geometry_optimization/phase_diagram_surfaces/2111_peroxo/
- zip_eo_paper_files/geometry_optimization/phase_diagram_surfaces/2111_peroxo/CONTCAR
- zip_eo_paper_files/geometry_optimization/phase_diagram_surfaces/freq.py
- zip_eo_paper_files/geometry_optimization/phase_diagram_surfaces/freq.slurm
- zip_eo_paper_files/ts_structures/
- zip_eo_paper_files/ts_structures/1021/
- zip_eo_paper_files/ts_structures/1021/LH/
- zip_eo_paper_files/ts_structures/1021/LH/.ipynb_checkpoints/
- zip_eo_paper_files/ts_structures/1021/LH/.ipynb_checkpoints/generate_folders-checkpoint.ipynb
- zip_eo_paper_files/ts_structures/1021/LH/direct_o2__c2h4_rxn/
- zip_eo_paper_files/ts_structures/1021/LH/direct_o2__c2h4_rxn/CONTCAR_02_ts_omc_o2
- zip_eo_paper_files/ts_structures/1021/LH/direct_o2__c2h4_rxn/CONTCAR_03_ts_omc_plus_o
- zip_eo_paper_files/ts_structures/1021/LH/direct_o2__c2h4_rxn/CONTCAR_04_ts_eo_plus_o
- zip_eo_paper_files/ts_structures/1021/LH/direct_o2__c2h4_rxn/CONTCAR_08_ts_eo
- zip_eo_paper_files/ts_structures/1021/LH/direct_o2__c2h4_rxn/CONTCAR_10_ts_aa_plus_o
- zip_eo_paper_files/ts_structures/1021/LH/direct_o2__c2h4_rxn/CONTCAR_12_ts_o2_dissociated_to_o_plus_o
- zip_eo_paper_files/ts_structures/1021/LH/o2_to_2o__pathway_ts_structures/
- zip_eo_paper_files/ts_structures/1021/LH/o2_to_2o__pathway_ts_structures/c2h4__plus_2o__to_omc__ts/
- zip_eo_paper_files/ts_structures/1021/LH/o2_to_2o__pathway_ts_structures/c2h4__plus_2o__to_omc__ts/CONTCAR
- zip_eo_paper_files/ts_structures/1021/LH/o2_to_2o__pathway_ts_structures/omc__to_eo__o__ts/
- zip_eo_paper_files/ts_structures/1021/LH/o2_to_2o__pathway_ts_structures/omc__to_eo__o__ts/CONTCAR
- zip_eo_paper_files/ts_structures/2111/
- zip_eo_paper_files/ts_structures/2111/ER/
- zip_eo_paper_files/ts_structures/2111/ER/01/
- zip_eo_paper_files/ts_structures/2111/ER/01/POSCAR
- zip_eo_paper_files/ts_structures/2111/LH/
- zip_eo_paper_files/ts_structures/2111/LH/.ipynb_checkpoints/
- zip_eo_paper_files/ts_structures/2111/LH/.ipynb_checkpoints/freq-checkpoint.py
- zip_eo_paper_files/ts_structures/2111/LH/.ipynb_checkpoints/generate_folders-checkpoint.ipynb
- zip_eo_paper_files/ts_structures/2111/LH/direct o2__c2h4_rxn_pathway/
- zip_eo_paper_files/ts_structures/2111/LH/direct o2__c2h4_rxn_pathway/CONTCAR_02_ts_omc-o2
- zip_eo_paper_files/ts_structures/2111/LH/direct o2__c2h4_rxn_pathway/CONTCAR_03_ts_omc_plus_o
- zip_eo_paper_files/ts_structures/2111/LH/direct o2__c2h4_rxn_pathway/CONTCAR_04_ts_eo_plus_o
- zip_eo_paper_files/ts_structures/2111/LH/direct o2__c2h4_rxn_pathway/CONTCAR_07_ts_omc
- zip_eo_paper_files/ts_structures/2111/LH/direct o2__c2h4_rxn_pathway/CONTCAR_08_ts_eo
- zip_eo_paper_files/ts_structures/2111/LH/direct o2__c2h4_rxn_pathway/CONTCAR_10_ts_aa_plus_o
- zip_eo_paper_files/ts_structures/2111/LH/direct o2__c2h4_rxn_pathway/CONTCAR_11_ts_aa
- zip_eo_paper_files/ts_structures/2111/LH/direct o2__c2h4_rxn_pathway/CONTCAR_12_o2_dissociated_to_o_plus_o
- zip_eo_paper_files/ts_structures/2111/LH/o2_to_2o__pathway_ts_structures/
- zip_eo_paper_files/ts_structures/2111/LH/o2_to_2o__pathway_ts_structures/c2h4__plus_2o__to_omc__ts/
- zip_eo_paper_files/ts_structures/2111/LH/o2_to_2o__pathway_ts_structures/c2h4__plus_2o__to_omc__ts/CONTCAR
- zip_eo_paper_files/ts_structures/2111/LH/o2_to_2o__pathway_ts_structures/omc__to_eo__o__ts/
- zip_eo_paper_files/ts_structures/2111/LH/o2_to_2o__pathway_ts_structures/omc__to_eo__o__ts/CONTCAR
