# Supplementary material for: Reactions of Surface Peroxides Contribute to Rates and Selectivities for C2H4 Epoxidation on Silver
Source: ACS Catal. 2025 Jan 9;15(2):1387–98. doi: 10.1021/acscatal.4c06945 (PMC11744664; doi:10.1021/acscatal.4c06945)
Supplement: Supplementary file 2 — cs4c06945_si_002.zip [file cs4c06945_si_002.zip › zip_eo_paper_files/geometry_optimization/1021/ER/00_c2h4_gas_only_used_in_cineb/CONTCAR]

Ag  O  C  H                             
   1.00000000000000     
     9.5330621999999998    0.0000000000000000    0.0000000000000000
     0.0000000000000000    9.5330621999999998    0.0000000000000000
     0.0000000000000000    0.0000000000000000   27.5285219999999988
   Ag   O    C    H 
    40    20     2     4
Selective dynamics
Direct
  0.0625003800000030  0.0625003800000030  0.0576656458345255   F   F   F
  0.3124997999999977  0.3124997999999977  0.0576656458345255   F   F   F
  0.0678630968884032  0.0682715715645210  0.2307987318666176   T   T   T
  0.0730782055487248  0.3143757818580304  0.1419971665391852   T   T   T
  0.3279145728849667  0.3138563947473516  0.2363637344450641   T   T   T
  0.3108437407603413  0.0738282341039993  0.1406376147303945   T   T   T
  0.0527927586310432  0.0543500506763072  0.3675897482823450   T   T   T
  0.0736208844360147  0.3285612831686910  0.3077607196584238   T   T   T
  0.1675991455196486  0.1976489124396241  0.4426062768264206   T   T   T
  0.3322231919828550  0.0639210064506432  0.3123034383995605   T   T   T
  0.0625003800000030  0.5625002600000002  0.0576656458345255   F   F   F
  0.3124997999999977  0.8124996800000019  0.0576656458345255   F   F   F
  0.0523190952868858  0.5728301246032829  0.2316585944799080   T   T   T
  0.0698697231579718  0.8142487783974715  0.1433634788468603   T   T   T
  0.3257095593158040  0.7945711440953857  0.2376776488700037   T   T   T
  0.3091309524953335  0.5670963868581314  0.1425256362793277   T   T   T
  0.0820925426476526  0.5180075111439405  0.4012655489568047   T   T   T
  0.0744411255741368  0.7962389603273774  0.3145944584054863   T   T   T
  0.2399166656153299  0.8649120734135658  0.4084363330765275   T   T   T
  0.3336660316901675  0.5655922618352666  0.3256286339653703   T   T   T
  0.5625002600000002  0.0625003800000030  0.0576656458345255   F   F   F
  0.8124996800000019  0.3124997999999977  0.0576656458345255   F   F   F
  0.5738271877957921  0.0418357868478802  0.2368741688545986   T   T   T
  0.5603382778251589  0.3038459350630146  0.1435364714774470   T   T   T
  0.7997583420129538  0.3146435088025852  0.2329597282684339   T   T   T
  0.8068547091062573  0.0626461096758783  0.1433560463616170   T   T   T
  0.4927267722439301  0.0755753407087167  0.4071969120425382   T   T   T
  0.5783747314616203  0.2917553132188969  0.3254628115529565   T   T   T
  0.8509830874535288  0.2513010666363922  0.4036096349464121   T   T   T
  0.7967923700350406  0.0300665876214048  0.3204074623045035   T   T   T
  0.5625002600000002  0.5625002600000002  0.0576656458345255   F   F   F
  0.8124996800000019  0.8124996800000019  0.0576656458345255   F   F   F
  0.5708390095490750  0.5561963020853682  0.2361698083923867   T   T   T
  0.5621681948567857  0.8059971074431618  0.1422215283031701   T   T   T
  0.8140773670528099  0.8081506784909799  0.2294988524577019   T   T   T
  0.8051190693710712  0.5631808959655988  0.1415789696178148   T   T   T
  0.5911907459236966  0.5100778706702054  0.4068637966639696   T   T   T
  0.5809154377739970  0.7918474903593992  0.3334426296048192   T   T   T
  0.8945303693608663  0.8226033671832563  0.3947465173114143   T   T   T
  0.8156270853734022  0.5659230236599314  0.3298436700380413   T   T   T
  0.4374995100000021  0.4374995100000021  0.1009527500241418   F   F   F
  0.4581267083101606  0.4303831885622900  0.2834146887884246   T   T   T
  0.1980488261673670  0.1983096853724867  0.1891070980734103   T   T   T
  0.4698923728650078  0.3524130314141696  0.4430371527169382   T   T   T
  0.2137226737008915  0.2131878508389068  0.3470089179853180   T   T   T
  0.4374995100000021  0.9375004400000009  0.1009527500241418   F   F   F
  0.4617346176677102  0.9061812922641675  0.2825650647821155   T   T   T
  0.1911138105977922  0.6909674783270380  0.1898300442678274   T   T   T
  0.3123195392988410  0.0323331843428383  0.4475708913758163   T   T   T
  0.1927954908817416  0.6837775907023017  0.3675088086777932   T   T   T
  0.9375004400000009  0.4374995100000021  0.1009527500241418   F   F   F
  0.9186188099836797  0.4526319902809764  0.2746161382908303   T   T   T
  0.6802585440742803  0.1787493997006658  0.1902772860978323   T   T   T
  0.0088793972055763  0.3499449382699596  0.4409644387741667   T   T   T
  0.6789867089359037  0.1460931752017824  0.3712225400824727   T   T   T
  0.9375004400000009  0.9375004400000009  0.1009527500241418   F   F   F
  0.9432070532604838  0.9322328583344238  0.2724642554621494   T   T   T
  0.6821160090049070  0.6821988168068459  0.1881318407734259   T   T   T
  0.7090975711304680  0.6848307604914990  0.3836074514962867   T   T   T
  0.3440807428895066  0.3875189241891501  0.4569335480886967   T   T   T
  0.3019501115186898  0.3363904410287810  0.6141295213965386   T   T   T
  0.4009852753674193  0.2976017064826232  0.5826790572961649   T   T   T
  0.3178869454925728  0.4230522493672462  0.6395122228059780   T   T   T
  0.2003833247755550  0.2835151680780873  0.6156922885395693   T   T   T
  0.5022720890412076  0.3510572686024871  0.5810152526576076   T   T   T
  0.3849420385985337  0.2114578152720454  0.5571020391002666   T   T   T
 
  0.00000000E+00  0.00000000E+00  0.00000000E+00
  0.00000000E+00  0.00000000E+00  0.00000000E+00
  0.00000000E+00  0.00000000E+00  0.00000000E+00
  0.00000000E+00  0.00000000E+00  0.00000000E+00
  0.00000000E+00  0.00000000E+00  0.00000000E+00
  0.00000000E+00  0.00000000E+00  0.00000000E+00
  0.00000000E+00  0.00000000E+00  0.00000000E+00
  0.00000000E+00  0.00000000E+00  0.00000000E+00
  0.00000000E+00  0.00000000E+00  0.00000000E+00
  0.00000000E+00  0.00000000E+00  0.00000000E+00
  0.00000000E+00  0.00000000E+00  0.00000000E+00
  0.00000000E+00  0.00000000E+00  0.00000000E+00
  0.00000000E+00  0.00000000E+00  0.00000000E+00
  0.00000000E+00  0.00000000E+00  0.00000000E+00
  0.00000000E+00  0.00000000E+00  0.00000000E+00
  0.00000000E+00  0.00000000E+00  0.00000000E+00
  0.00000000E+00  0.00000000E+00  0.00000000E+00
  0.00000000E+00  0.00000000E+00  0.00000000E+00
  0.00000000E+00  0.00000000E+00  0.00000000E+00
  0.00000000E+00  0.00000000E+00  0.00000000E+00
  0.00000000E+00  0.00000000E+00  0.00000000E+00
  0.00000000E+00  0.00000000E+00  0.00000000E+00
  0.00000000E+00  0.00000000E+00  0.00000000E+00
  0.00000000E+00  0.00000000E+00  0.00000000E+00
  0.00000000E+00  0.00000000E+00  0.00000000E+00
  0.00000000E+00  0.00000000E+00  0.00000000E+00
  0.00000000E+00  0.00000000E+00  0.00000000E+00
  0.00000000E+00  0.00000000E+00  0.00000000E+00
  0.00000000E+00  0.00000000E+00  0.00000000E+00
  0.00000000E+00  0.00000000E+00  0.00000000E+00
  0.00000000E+00  0.00000000E+00  0.00000000E+00
  0.00000000E+00  0.00000000E+00  0.00000000E+00
  0.00000000E+00  0.00000000E+00  0.00000000E+00
  0.00000000E+00  0.00000000E+00  0.00000000E+00
  0.00000000E+00  0.00000000E+00  0.00000000E+00
  0.00000000E+00  0.00000000E+00  0.00000000E+00
  0.00000000E+00  0.00000000E+00  0.00000000E+00
  0.00000000E+00  0.00000000E+00  0.00000000E+00
  0.00000000E+00  0.00000000E+00  0.00000000E+00
  0.00000000E+00  0.00000000E+00  0.00000000E+00
  0.00000000E+00  0.00000000E+00  0.00000000E+00
  0.00000000E+00  0.00000000E+00  0.00000000E+00
  0.00000000E+00  0.00000000E+00  0.00000000E+00
  0.00000000E+00  0.00000000E+00  0.00000000E+00
  0.00000000E+00  0.00000000E+00  0.00000000E+00
  0.00000000E+00  0.00000000E+00  0.00000000E+00
  0.00000000E+00  0.00000000E+00  0.00000000E+00
  0.00000000E+00  0.00000000E+00  0.00000000E+00
  0.00000000E+00  0.00000000E+00  0.00000000E+00
  0.00000000E+00  0.00000000E+00  0.00000000E+00
  0.00000000E+00  0.00000000E+00  0.00000000E+00
  0.00000000E+00  0.00000000E+00  0.00000000E+00
  0.00000000E+00  0.00000000E+00  0.00000000E+00
  0.00000000E+00  0.00000000E+00  0.00000000E+00
  0.00000000E+00  0.00000000E+00  0.00000000E+00
  0.00000000E+00  0.00000000E+00  0.00000000E+00
  0.00000000E+00  0.00000000E+00  0.00000000E+00
  0.00000000E+00  0.00000000E+00  0.00000000E+00
  0.00000000E+00  0.00000000E+00  0.00000000E+00
  0.00000000E+00  0.00000000E+00  0.00000000E+00
  0.00000000E+00  0.00000000E+00  0.00000000E+00
  0.00000000E+00  0.00000000E+00  0.00000000E+00
  0.00000000E+00  0.00000000E+00  0.00000000E+00
  0.00000000E+00  0.00000000E+00  0.00000000E+00
  0.00000000E+00  0.00000000E+00  0.00000000E+00
  0.00000000E+00  0.00000000E+00  0.00000000E+00
