# Supplementary material for: Reactions of Surface Peroxides Contribute to Rates and Selectivities for C2H4 Epoxidation on Silver
Source: ACS Catal. 2025 Jan 9;15(2):1387–98. doi: 10.1021/acscatal.4c06945 (PMC11744664; doi:10.1021/acscatal.4c06945)
Supplement: Supplementary file 2 — cs4c06945_si_002.zip [file cs4c06945_si_002.zip › zip_eo_paper_files/geometry_optimization/1021/ER/01_c2h4-o2/CONTCAR]

Ag  O  C  H                             
   1.00000000000000     
     9.5330621999999998    0.0000000000000000    0.0000000000000000
     0.0000000000000000    9.5330621999999998    0.0000000000000000
     0.0000000000000000    0.0000000000000000   27.5285219999999988
   Ag   O    C    H 
    40    20     2     4
Selective dynamics
Direct
  0.0625003800000030  0.0625003800000030  0.0576656458345255   F   F   F
  0.3124997999999977  0.3124997999999977  0.0576656458345255   F   F   F
  0.0717301775697546  0.0712408027244013  0.2309676071270732   T   T   T
  0.0740129569522451  0.3147038488446015  0.1416118556413382   T   T   T
  0.3255219377442226  0.3233686112328414  0.2354467812612750   T   T   T
  0.3125825427895524  0.0751381992471148  0.1406448133319327   T   T   T
  0.0491674812869115  0.0616581421241246  0.3679464085894065   T   T   T
  0.0769959991390587  0.3358172123310850  0.3086971189400147   T   T   T
  0.1599611741244509  0.2106444623954052  0.4423898258220837   T   T   T
  0.3354934290089295  0.0712607650510293  0.3141037304157082   T   T   T
  0.0625003800000030  0.5625002600000002  0.0576656458345255   F   F   F
  0.3124997999999977  0.8124996800000019  0.0576656458345255   F   F   F
  0.0585461598447756  0.5796900816649569  0.2320294411407654   T   T   T
  0.0724207636955809  0.8168389511854645  0.1432176289048394   T   T   T
  0.3288322419554216  0.8032335595210084  0.2379060570283406   T   T   T
  0.3123220589663675  0.5697224944037835  0.1428025606110358   T   T   T
  0.0837691234655266  0.5295699484447124  0.4025114304048188   T   T   T
  0.0767469520559433  0.8038835658213043  0.3165584165729852   T   T   T
  0.2468624624778923  0.8828420551994585  0.4095365524206654   T   T   T
  0.3263830129460133  0.5770181411112406  0.3251142691594686   T   T   T
  0.5625002600000002  0.0625003800000030  0.0576656458345255   F   F   F
  0.8124996800000019  0.3124997999999977  0.0576656458345255   F   F   F
  0.5767199615783256  0.0492042060581249  0.2370367396996053   T   T   T
  0.5630707950284896  0.3061668151936107  0.1433845063135880   T   T   T
  0.8031835792474099  0.3220107085905438  0.2330215414886304   T   T   T
  0.8094652104622617  0.0654124566239857  0.1434357994977451   T   T   T
  0.4872054067032032  0.1125849227752179  0.4078865328802067   T   T   T
  0.5766637559996489  0.3036404005932872  0.3224660365802936   T   T   T
  0.8489332785558175  0.2642488934096827  0.4019995353488226   T   T   T
  0.7960757256331202  0.0395777358989947  0.3186714547097798   T   T   T
  0.5625002600000002  0.5625002600000002  0.0576656458345255   F   F   F
  0.8124996800000019  0.8124996800000019  0.0576656458345255   F   F   F
  0.5702924148127918  0.5653754095501768  0.2357602827817058   T   T   T
  0.5653162473810084  0.8083993239703130  0.1419064172202294   T   T   T
  0.8189531984456564  0.8129522451754122  0.2295535106020112   T   T   T
  0.8070445848630327  0.5652239488202302  0.1414909723553482   T   T   T
  0.6271464949377132  0.4950985155163486  0.4123683747938731   T   T   T
  0.5807908134499390  0.7935526045289439  0.3325805968376315   T   T   T
  0.8815271117799922  0.8335367660554440  0.3920919102496035   T   T   T
  0.8153999763830958  0.5715332278923245  0.3289187493825345   T   T   T
  0.4374995100000021  0.4374995100000021  0.1009527500241418   F   F   F
  0.4515145074835889  0.4437809193670089  0.2824303540162695   T   T   T
  0.2004647301256120  0.2008837496721066  0.1888844172958570   T   T   T
  0.5467067720384020  0.3214505320494412  0.4511139208162263   T   T   T
  0.2152404401688889  0.2191090476540700  0.3483815529933321   T   T   T
  0.4374995100000021  0.9375004400000009  0.1009527500241418   F   F   F
  0.4640239473741267  0.9152034103405572  0.2831521237347545   T   T   T
  0.1968466589674736  0.6972358544585286  0.1897180057455144   T   T   T
  0.3122053575278700  0.0544859551693505  0.4492058247206820   T   T   T
  0.1962626886168864  0.6975311728401726  0.3704031559713616   T   T   T
  0.9375004400000009  0.4374995100000021  0.1009527500241418   F   F   F
  0.9233480514334999  0.4597516985229446  0.2744789876277365   T   T   T
  0.6851991885744101  0.1842571805688010  0.1903659778479661   T   T   T
  0.0039256294516877  0.3630557342819291  0.4415630755458866   T   T   T
  0.6776814263209577  0.1581753038618579  0.3685339763315442   T   T   T
  0.9375004400000009  0.9375004400000009  0.1009527500241418   F   F   F
  0.9467162241735469  0.9372763676726206  0.2729450982010467   T   T   T
  0.6871861844457235  0.6872495026550359  0.1880435253023666   T   T   T
  0.7048387507791296  0.6847536262444521  0.3832767187066741   T   T   T
  0.4382069172440199  0.3732880736458708  0.4828568711772050   T   T   T
  0.3325372024087266  0.3435076709734698  0.5600098968161097   T   T   T
  0.4458883767527451  0.2921923253987456  0.5281416654344487   T   T   T
  0.3546906710958487  0.4126302916193078  0.5905849418523094   T   T   T
  0.2232869891904192  0.3213054001383029  0.5510686220696951   T   T   T
  0.5511944169184684  0.3073128281708266  0.5436912802273720   T   T   T
  0.4309463723173225  0.1809466892774576  0.5178243149925611   T   T   T
 
  0.00000000E+00  0.00000000E+00  0.00000000E+00
  0.00000000E+00  0.00000000E+00  0.00000000E+00
  0.00000000E+00  0.00000000E+00  0.00000000E+00
  0.00000000E+00  0.00000000E+00  0.00000000E+00
  0.00000000E+00  0.00000000E+00  0.00000000E+00
  0.00000000E+00  0.00000000E+00  0.00000000E+00
  0.00000000E+00  0.00000000E+00  0.00000000E+00
  0.00000000E+00  0.00000000E+00  0.00000000E+00
  0.00000000E+00  0.00000000E+00  0.00000000E+00
  0.00000000E+00  0.00000000E+00  0.00000000E+00
  0.00000000E+00  0.00000000E+00  0.00000000E+00
  0.00000000E+00  0.00000000E+00  0.00000000E+00
  0.00000000E+00  0.00000000E+00  0.00000000E+00
  0.00000000E+00  0.00000000E+00  0.00000000E+00
  0.00000000E+00  0.00000000E+00  0.00000000E+00
  0.00000000E+00  0.00000000E+00  0.00000000E+00
  0.00000000E+00  0.00000000E+00  0.00000000E+00
  0.00000000E+00  0.00000000E+00  0.00000000E+00
  0.00000000E+00  0.00000000E+00  0.00000000E+00
  0.00000000E+00  0.00000000E+00  0.00000000E+00
  0.00000000E+00  0.00000000E+00  0.00000000E+00
  0.00000000E+00  0.00000000E+00  0.00000000E+00
  0.00000000E+00  0.00000000E+00  0.00000000E+00
  0.00000000E+00  0.00000000E+00  0.00000000E+00
  0.00000000E+00  0.00000000E+00  0.00000000E+00
  0.00000000E+00  0.00000000E+00  0.00000000E+00
  0.00000000E+00  0.00000000E+00  0.00000000E+00
  0.00000000E+00  0.00000000E+00  0.00000000E+00
  0.00000000E+00  0.00000000E+00  0.00000000E+00
  0.00000000E+00  0.00000000E+00  0.00000000E+00
  0.00000000E+00  0.00000000E+00  0.00000000E+00
  0.00000000E+00  0.00000000E+00  0.00000000E+00
  0.00000000E+00  0.00000000E+00  0.00000000E+00
  0.00000000E+00  0.00000000E+00  0.00000000E+00
  0.00000000E+00  0.00000000E+00  0.00000000E+00
  0.00000000E+00  0.00000000E+00  0.00000000E+00
  0.00000000E+00  0.00000000E+00  0.00000000E+00
  0.00000000E+00  0.00000000E+00  0.00000000E+00
  0.00000000E+00  0.00000000E+00  0.00000000E+00
  0.00000000E+00  0.00000000E+00  0.00000000E+00
  0.00000000E+00  0.00000000E+00  0.00000000E+00
  0.00000000E+00  0.00000000E+00  0.00000000E+00
  0.00000000E+00  0.00000000E+00  0.00000000E+00
  0.00000000E+00  0.00000000E+00  0.00000000E+00
  0.00000000E+00  0.00000000E+00  0.00000000E+00
  0.00000000E+00  0.00000000E+00  0.00000000E+00
  0.00000000E+00  0.00000000E+00  0.00000000E+00
  0.00000000E+00  0.00000000E+00  0.00000000E+00
  0.00000000E+00  0.00000000E+00  0.00000000E+00
  0.00000000E+00  0.00000000E+00  0.00000000E+00
  0.00000000E+00  0.00000000E+00  0.00000000E+00
  0.00000000E+00  0.00000000E+00  0.00000000E+00
  0.00000000E+00  0.00000000E+00  0.00000000E+00
  0.00000000E+00  0.00000000E+00  0.00000000E+00
  0.00000000E+00  0.00000000E+00  0.00000000E+00
  0.00000000E+00  0.00000000E+00  0.00000000E+00
  0.00000000E+00  0.00000000E+00  0.00000000E+00
  0.00000000E+00  0.00000000E+00  0.00000000E+00
  0.00000000E+00  0.00000000E+00  0.00000000E+00
  0.00000000E+00  0.00000000E+00  0.00000000E+00
  0.00000000E+00  0.00000000E+00  0.00000000E+00
  0.00000000E+00  0.00000000E+00  0.00000000E+00
  0.00000000E+00  0.00000000E+00  0.00000000E+00
  0.00000000E+00  0.00000000E+00  0.00000000E+00
  0.00000000E+00  0.00000000E+00  0.00000000E+00
  0.00000000E+00  0.00000000E+00  0.00000000E+00
