# Supplementary material for: Reactions of Surface Peroxides Contribute to Rates and Selectivities for C2H4 Epoxidation on Silver
Source: ACS Catal. 2025 Jan 9;15(2):1387–98. doi: 10.1021/acscatal.4c06945 (PMC11744664; doi:10.1021/acscatal.4c06945)
Supplement: Supplementary file 2 — cs4c06945_si_002.zip [file cs4c06945_si_002.zip › zip_eo_paper_files/geometry_optimization/1021/ER/02_c2h4-o/CONTCAR]

Ag  O  C  H                             
   1.00000000000000     
     9.5330621999999998    0.0000000000000000    0.0000000000000000
     0.0000000000000000    9.5330621999999998    0.0000000000000000
     0.0000000000000000    0.0000000000000000   27.5285219999999988
   Ag   O    C    H 
    40    20     2     4
Selective dynamics
Direct
  0.0831358899151695  0.1967535769773932  0.2640489930193723   F   F   F
  0.3331353077307782  0.4467529947930018  0.2640489930193723   F   F   F
  0.0872103175346791  0.1940357696567767  0.4361686455691999   T   T   T
  0.0912804686959621  0.4472215414461554  0.3486129898731092   T   T   T
  0.3408136913257623  0.4445499556556945  0.4427384413491928   T   T   T
  0.3308781288560128  0.2056732805756609  0.3475198460177544   T   T   T
  0.0705847308526834  0.1646778184593389  0.5813747709844130   T   T   T
  0.0836924454440256  0.4498976754890799  0.5216211927374981   T   T   T
  0.2241615551360464  0.2914291270320113  0.6549295043194119   T   T   T
  0.3411188184970233  0.2030373813394337  0.5234778829234785   T   T   T
  0.0831358899151695  0.6967534615894948  0.2640489930193723   F   F   F
  0.3331353077307782  0.9467528794051105  0.2640489930193723   F   F   F
  0.0740453827852047  0.6973901342435361  0.4392445215935907   T   T   T
  0.0870350909998677  0.9456174531398734  0.3502729502307918   T   T   T
  0.3370503358825660  0.9332921060388011  0.4440105419921054   T   T   T
  0.3282318903884756  0.6995370568328209  0.3493393418016331   T   T   T
  0.1080216226216928  0.6266313701837376  0.6117385413658241   T   T   T
  0.0817922882821350  0.9193768601214670  0.5222460553464154   T   T   T
  0.2782421822797163  0.9741122413435215  0.6125308490923075   T   T   T
  0.3393028181430749  0.6912383618852599  0.5309940461852140   T   T   T
  0.5831357745272712  0.1967535769773932  0.2640489930193723   F   F   F
  0.8331351923428869  0.4467529947930018  0.2640489930193723   F   F   F
  0.5856761030275150  0.1780569535945268  0.4432779971966305   T   T   T
  0.5800166002760605  0.4371391977677478  0.3499064225280050   T   T   T
  0.8200420434565620  0.4405950234644158  0.4401134467129808   T   T   T
  0.8252672267294396  0.1945121855152886  0.3497359524403117   T   T   T
  0.5390909777987238  0.1884511674097643  0.6112697691034951   T   T   T
  0.5945424221684622  0.4257619837782906  0.5306624177332218   T   T   T
  0.8788692667594442  0.3813179785936817  0.6126811535163590   T   T   T
  0.8244472511076263  0.1676151327424316  0.5243754060633705   T   T   T
  0.5831357745272712  0.6967534615894948  0.2640489930193723   F   F   F
  0.8331351923428869  0.9467528794051105  0.2640489930193723   F   F   F
  0.5834828749935281  0.6872614920426026  0.4423244362720903   T   T   T
  0.5804208336336857  0.9373400852226104  0.3483733656507391   T   T   T
  0.8312444939040022  0.9366871812006657  0.4349571192563746   T   T   T
  0.8231536847438006  0.6943644764878311  0.3480649436509771   T   T   T
  0.6076826709377777  0.6275046291591000  0.6155966414874279   T   T   T
  0.5822082211623996  0.9234391463382348  0.5385223070565610   T   T   T
  0.8778521330934964  0.9564300174338218  0.5965437730068136   T   T   T
  0.8243009687735028  0.6862534853265558  0.5338886067870308   T   T   T
  0.4581350166385860  0.5717527037008097  0.3073360972089816   F   F   F
  0.4691550806508254  0.5618349484397021  0.4893932298144358   T   T   T
  0.2142012717616201  0.3282515757370380  0.3954736935125450   T   T   T
  0.5111492664959616  0.4690198519638810  0.6579883230157844   T   T   T
  0.2186206464152905  0.3390341053010661  0.5641206470917790   T   T   T
  0.4581350166385860  0.0717536372937957  0.3073360972089816   F   F   F
  0.4679148765902570  0.0498862048449088  0.4892350239718381   T   T   T
  0.2073532533255957  0.8209259770419061  0.3968224940046182   T   T   T
  0.3711190926953050  0.1260616211295381  0.6539100665496916   T   T   T
  0.1963668671255684  0.8007727299886749  0.5741608449059867   T   T   T
  0.9581359502315721  0.5717527037008097  0.3073360972089816   F   F   F
  0.9424557176181021  0.5739456302893744  0.4823809472757504   T   T   T
  0.6978676919570841  0.3098360198649562  0.3966861163444033   T   T   T
  0.0516630118671922  0.4516153376146710  0.6597378878863706   T   T   T
  0.7091927010633867  0.2865447206203828  0.5745426129338548   T   T   T
  0.9581359502315721  0.0717536372937957  0.3073360972089816   F   F   F
  0.9627857578699278  0.0586778872318664  0.4773991849601992   T   T   T
  0.6974953714111127  0.8111761329771580  0.3945411528486806   T   T   T
  0.7090630220580053  0.8018442514752380  0.5855502377494255   T   T   T
  0.3807936525479133  0.4926466652880193  0.6713973196028706   T   T   T
  0.9108065680685823  0.6162815135610467  0.7055822781004937   T   T   T
  0.0101639496048626  0.4980766490984759  0.7088611999640786   T   T   T
  0.9485422078898524  0.7241741793041343  0.7032299636469442   T   T   T
  0.7976732462395567  0.5985263040823812  0.7046851844488635   T   T   T
  0.1073362162211253  0.5287935404802351  0.7278329580680655   T   T   T
  0.9635695591547517  0.4070782352192939  0.7275707554273333   T   T   T
 
  0.00000000E+00  0.00000000E+00  0.00000000E+00
  0.00000000E+00  0.00000000E+00  0.00000000E+00
  0.00000000E+00  0.00000000E+00  0.00000000E+00
  0.00000000E+00  0.00000000E+00  0.00000000E+00
  0.00000000E+00  0.00000000E+00  0.00000000E+00
  0.00000000E+00  0.00000000E+00  0.00000000E+00
  0.00000000E+00  0.00000000E+00  0.00000000E+00
  0.00000000E+00  0.00000000E+00  0.00000000E+00
  0.00000000E+00  0.00000000E+00  0.00000000E+00
  0.00000000E+00  0.00000000E+00  0.00000000E+00
  0.00000000E+00  0.00000000E+00  0.00000000E+00
  0.00000000E+00  0.00000000E+00  0.00000000E+00
  0.00000000E+00  0.00000000E+00  0.00000000E+00
  0.00000000E+00  0.00000000E+00  0.00000000E+00
  0.00000000E+00  0.00000000E+00  0.00000000E+00
  0.00000000E+00  0.00000000E+00  0.00000000E+00
  0.00000000E+00  0.00000000E+00  0.00000000E+00
  0.00000000E+00  0.00000000E+00  0.00000000E+00
  0.00000000E+00  0.00000000E+00  0.00000000E+00
  0.00000000E+00  0.00000000E+00  0.00000000E+00
  0.00000000E+00  0.00000000E+00  0.00000000E+00
  0.00000000E+00  0.00000000E+00  0.00000000E+00
  0.00000000E+00  0.00000000E+00  0.00000000E+00
  0.00000000E+00  0.00000000E+00  0.00000000E+00
  0.00000000E+00  0.00000000E+00  0.00000000E+00
  0.00000000E+00  0.00000000E+00  0.00000000E+00
  0.00000000E+00  0.00000000E+00  0.00000000E+00
  0.00000000E+00  0.00000000E+00  0.00000000E+00
  0.00000000E+00  0.00000000E+00  0.00000000E+00
  0.00000000E+00  0.00000000E+00  0.00000000E+00
  0.00000000E+00  0.00000000E+00  0.00000000E+00
  0.00000000E+00  0.00000000E+00  0.00000000E+00
  0.00000000E+00  0.00000000E+00  0.00000000E+00
  0.00000000E+00  0.00000000E+00  0.00000000E+00
  0.00000000E+00  0.00000000E+00  0.00000000E+00
  0.00000000E+00  0.00000000E+00  0.00000000E+00
  0.00000000E+00  0.00000000E+00  0.00000000E+00
  0.00000000E+00  0.00000000E+00  0.00000000E+00
  0.00000000E+00  0.00000000E+00  0.00000000E+00
  0.00000000E+00  0.00000000E+00  0.00000000E+00
  0.00000000E+00  0.00000000E+00  0.00000000E+00
  0.00000000E+00  0.00000000E+00  0.00000000E+00
  0.00000000E+00  0.00000000E+00  0.00000000E+00
  0.00000000E+00  0.00000000E+00  0.00000000E+00
  0.00000000E+00  0.00000000E+00  0.00000000E+00
  0.00000000E+00  0.00000000E+00  0.00000000E+00
  0.00000000E+00  0.00000000E+00  0.00000000E+00
  0.00000000E+00  0.00000000E+00  0.00000000E+00
  0.00000000E+00  0.00000000E+00  0.00000000E+00
  0.00000000E+00  0.00000000E+00  0.00000000E+00
  0.00000000E+00  0.00000000E+00  0.00000000E+00
  0.00000000E+00  0.00000000E+00  0.00000000E+00
  0.00000000E+00  0.00000000E+00  0.00000000E+00
  0.00000000E+00  0.00000000E+00  0.00000000E+00
  0.00000000E+00  0.00000000E+00  0.00000000E+00
  0.00000000E+00  0.00000000E+00  0.00000000E+00
  0.00000000E+00  0.00000000E+00  0.00000000E+00
  0.00000000E+00  0.00000000E+00  0.00000000E+00
  0.00000000E+00  0.00000000E+00  0.00000000E+00
  0.00000000E+00  0.00000000E+00  0.00000000E+00
  0.00000000E+00  0.00000000E+00  0.00000000E+00
  0.00000000E+00  0.00000000E+00  0.00000000E+00
  0.00000000E+00  0.00000000E+00  0.00000000E+00
  0.00000000E+00  0.00000000E+00  0.00000000E+00
  0.00000000E+00  0.00000000E+00  0.00000000E+00
  0.00000000E+00  0.00000000E+00  0.00000000E+00
