# Supplementary material for: Reactions of Surface Peroxides Contribute to Rates and Selectivities for C2H4 Epoxidation on Silver
Source: ACS Catal. 2025 Jan 9;15(2):1387–98. doi: 10.1021/acscatal.4c06945 (PMC11744664; doi:10.1021/acscatal.4c06945)
Supplement: Supplementary file 2 — cs4c06945_si_002.zip [file cs4c06945_si_002.zip › zip_eo_paper_files/geometry_optimization/1021/LH/01_c2h4_adsorbed/CONTCAR]

Ag  O  C  H                             
   1.00000000000000     
     9.5330621999999998    0.0000000000000000    0.0000000000000000
     0.0000000000000000    9.5330621999999998    0.0000000000000000
     0.0000000000000000    0.0000000000000000   27.5285219999999988
   Ag   O    C    H 
    40    20     2     4
Selective dynamics
Direct
  0.0625003800000030  0.0625003800000030  0.0576656458345255   F   F   F
  0.3124997999999977  0.3124997999999977  0.0576656458345255   F   F   F
  0.0731655505520482  0.0681612171630744  0.2342978923105827   T   T   T
  0.0718541864457383  0.3134444493963467  0.1427246967365174   T   T   T
  0.3243949901959405  0.3217914896050385  0.2361966083191139   T   T   T
  0.3122176862381140  0.0726175553447331  0.1421188009835929   T   T   T
  0.0644639565306062  0.0662610547985894  0.3714118141097288   T   T   T
  0.0835661355036185  0.3386468836478389  0.3116096022939823   T   T   T
  0.1984847206996517  0.2130938950795432  0.4437856011567145   T   T   T
  0.3378945974000916  0.0841038050586860  0.3144917064640058   T   T   T
  0.0625003800000030  0.5625002600000002  0.0576656458345255   F   F   F
  0.3124997999999977  0.8124996800000019  0.0576656458345255   F   F   F
  0.0610245498425181  0.5761139273339475  0.2318036985882719   T   T   T
  0.0709867558080763  0.8157194597262292  0.1431016870094470   T   T   T
  0.3261182430941110  0.8094068092126482  0.2356852587338673   T   T   T
  0.3119103005104186  0.5692811079743952  0.1426095441375918   T   T   T
  0.1000861812081803  0.5273848072759917  0.4053036650588195   T   T   T
  0.0641086058747835  0.8059370671862677  0.3229504962635724   T   T   T
  0.2701607852698090  0.8813580711674707  0.4073455320145418   T   T   T
  0.3306314041824323  0.5817397253940546  0.3252724611003566   T   T   T
  0.5625002600000002  0.0625003800000030  0.0576656458345255   F   F   F
  0.8124996800000019  0.3124997999999977  0.0576656458345255   F   F   F
  0.5753933078721751  0.0547950479525664  0.2355544589966363   T   T   T
  0.5641236746057465  0.3070828144820658  0.1429099614125268   T   T   T
  0.8079835567787059  0.3210747107089698  0.2323066031696806   T   T   T
  0.8102807212678341  0.0658765984946798  0.1430335682881801   T   T   T
  0.5194449967487653  0.0971046903975311  0.4065358891672075   T   T   T
  0.5848495211502539  0.3139965589308126  0.3238739875120514   T   T   T
  0.8717020514621558  0.2726476618481657  0.4046859138902590   T   T   T
  0.8097996355604722  0.0467466337592724  0.3224799429212318   T   T   T
  0.5625002600000002  0.5625002600000002  0.0576656458345255   F   F   F
  0.8124996800000019  0.8124996800000019  0.0576656458345255   F   F   F
  0.5696602528703842  0.5653909274586125  0.2357158703079431   T   T   T
  0.5651752815526416  0.8088384653875380  0.1423006661239534   T   T   T
  0.8156004488748942  0.8104497933100718  0.2322714255321160   T   T   T
  0.8080819944521420  0.5652707770480790  0.1420536698611857   T   T   T
  0.5961997783614649  0.5383201126714081  0.4040101529063216   T   T   T
  0.5833975588536525  0.8109778466213431  0.3285139140315686   T   T   T
  0.8746309694163300  0.8519188256858989  0.4069396311384925   T   T   T
  0.8222077878620722  0.5786485019449349  0.3251376822976486   T   T   T
  0.4374995100000021  0.4374995100000021  0.1009527500241418   F   F   F
  0.4516514995560254  0.4439927802084644  0.2826702642594914   T   T   T
  0.1976382350402369  0.1978803584711068  0.1902122045629996   T   T   T
  0.4890661000841595  0.3798410377229064  0.4434062352378304   T   T   T
  0.2256027549237795  0.2307301419856979  0.3529400885620676   T   T   T
  0.4374995100000021  0.9375004400000009  0.1009527500241418   F   F   F
  0.4568218615163475  0.9257500812233952  0.2806838002955779   T   T   T
  0.1956120272198713  0.6962363633986358  0.1894192614743049   T   T   T
  0.3440121657160779  0.0468748809522825  0.4476557567626396   T   T   T
  0.1976117990609348  0.6998313912871208  0.3708589603133451   T   T   T
  0.9375004400000009  0.4374995100000021  0.1009527500241418   F   F   F
  0.9293555271131668  0.4541541646121909  0.2746229343913594   T   T   T
  0.6879059311179950  0.1866577863125788  0.1896348638997278   T   T   T
  0.0310318757667397  0.3581092204508839  0.4452460795548114   T   T   T
  0.6985963327085715  0.1769671611935088  0.3696760710987606   T   T   T
  0.9375004400000009  0.9375004400000009  0.1009527500241418   F   F   F
  0.9445112339351901  0.9336934410248674  0.2759354110550654   T   T   T
  0.6873355302332740  0.6874878048778525  0.1884554397980775   T   T   T
  0.7171977322338874  0.7041511076937074  0.3761371763987327   T   T   T
  0.3631664882613831  0.4092274527620774  0.4594035045183384   T   T   T
  0.8351113875968570  0.8318496256164609  0.4900395395269687   T   T   T
  0.9388399482848309  0.9300812762792594  0.4858540273271930   T   T   T
  0.8596266605952727  0.7212715781806504  0.4962835570518683   T   T   T
  0.7248469194593087  0.8624423947299563  0.4926974052575056   T   T   T
  0.0495652750283162  0.9017358098453513  0.4888343973293136   T   T   T
  0.9149706400894669  0.0421831404135220  0.4853351084617857   T   T   T
 
  0.00000000E+00  0.00000000E+00  0.00000000E+00
  0.00000000E+00  0.00000000E+00  0.00000000E+00
  0.00000000E+00  0.00000000E+00  0.00000000E+00
  0.00000000E+00  0.00000000E+00  0.00000000E+00
  0.00000000E+00  0.00000000E+00  0.00000000E+00
  0.00000000E+00  0.00000000E+00  0.00000000E+00
  0.00000000E+00  0.00000000E+00  0.00000000E+00
  0.00000000E+00  0.00000000E+00  0.00000000E+00
  0.00000000E+00  0.00000000E+00  0.00000000E+00
  0.00000000E+00  0.00000000E+00  0.00000000E+00
  0.00000000E+00  0.00000000E+00  0.00000000E+00
  0.00000000E+00  0.00000000E+00  0.00000000E+00
  0.00000000E+00  0.00000000E+00  0.00000000E+00
  0.00000000E+00  0.00000000E+00  0.00000000E+00
  0.00000000E+00  0.00000000E+00  0.00000000E+00
  0.00000000E+00  0.00000000E+00  0.00000000E+00
  0.00000000E+00  0.00000000E+00  0.00000000E+00
  0.00000000E+00  0.00000000E+00  0.00000000E+00
  0.00000000E+00  0.00000000E+00  0.00000000E+00
  0.00000000E+00  0.00000000E+00  0.00000000E+00
  0.00000000E+00  0.00000000E+00  0.00000000E+00
  0.00000000E+00  0.00000000E+00  0.00000000E+00
  0.00000000E+00  0.00000000E+00  0.00000000E+00
  0.00000000E+00  0.00000000E+00  0.00000000E+00
  0.00000000E+00  0.00000000E+00  0.00000000E+00
  0.00000000E+00  0.00000000E+00  0.00000000E+00
  0.00000000E+00  0.00000000E+00  0.00000000E+00
  0.00000000E+00  0.00000000E+00  0.00000000E+00
  0.00000000E+00  0.00000000E+00  0.00000000E+00
  0.00000000E+00  0.00000000E+00  0.00000000E+00
  0.00000000E+00  0.00000000E+00  0.00000000E+00
  0.00000000E+00  0.00000000E+00  0.00000000E+00
  0.00000000E+00  0.00000000E+00  0.00000000E+00
  0.00000000E+00  0.00000000E+00  0.00000000E+00
  0.00000000E+00  0.00000000E+00  0.00000000E+00
  0.00000000E+00  0.00000000E+00  0.00000000E+00
  0.00000000E+00  0.00000000E+00  0.00000000E+00
  0.00000000E+00  0.00000000E+00  0.00000000E+00
  0.00000000E+00  0.00000000E+00  0.00000000E+00
  0.00000000E+00  0.00000000E+00  0.00000000E+00
  0.00000000E+00  0.00000000E+00  0.00000000E+00
  0.00000000E+00  0.00000000E+00  0.00000000E+00
  0.00000000E+00  0.00000000E+00  0.00000000E+00
  0.00000000E+00  0.00000000E+00  0.00000000E+00
  0.00000000E+00  0.00000000E+00  0.00000000E+00
  0.00000000E+00  0.00000000E+00  0.00000000E+00
  0.00000000E+00  0.00000000E+00  0.00000000E+00
  0.00000000E+00  0.00000000E+00  0.00000000E+00
  0.00000000E+00  0.00000000E+00  0.00000000E+00
  0.00000000E+00  0.00000000E+00  0.00000000E+00
  0.00000000E+00  0.00000000E+00  0.00000000E+00
  0.00000000E+00  0.00000000E+00  0.00000000E+00
  0.00000000E+00  0.00000000E+00  0.00000000E+00
  0.00000000E+00  0.00000000E+00  0.00000000E+00
  0.00000000E+00  0.00000000E+00  0.00000000E+00
  0.00000000E+00  0.00000000E+00  0.00000000E+00
  0.00000000E+00  0.00000000E+00  0.00000000E+00
  0.00000000E+00  0.00000000E+00  0.00000000E+00
  0.00000000E+00  0.00000000E+00  0.00000000E+00
  0.00000000E+00  0.00000000E+00  0.00000000E+00
  0.00000000E+00  0.00000000E+00  0.00000000E+00
  0.00000000E+00  0.00000000E+00  0.00000000E+00
  0.00000000E+00  0.00000000E+00  0.00000000E+00
  0.00000000E+00  0.00000000E+00  0.00000000E+00
  0.00000000E+00  0.00000000E+00  0.00000000E+00
  0.00000000E+00  0.00000000E+00  0.00000000E+00
