# Supplementary material for: Reactions of Surface Peroxides Contribute to Rates and Selectivities for C2H4 Epoxidation on Silver
Source: ACS Catal. 2025 Jan 9;15(2):1387–98. doi: 10.1021/acscatal.4c06945 (PMC11744664; doi:10.1021/acscatal.4c06945)
Supplement: Supplementary file 2 — cs4c06945_si_002.zip [file cs4c06945_si_002.zip › zip_eo_paper_files/geometry_optimization/1021/LH/02_omc-o2/CONTCAR]

Ag  O  C  H                             
   1.00000000000000     
     9.5330621999999998    0.0000000000000000    0.0000000000000000
     0.0000000000000000    9.5330621999999998    0.0000000000000000
     0.0000000000000000    0.0000000000000000   27.5285219999999988
   Ag   O    C    H 
    40    20     2     4
Selective dynamics
Direct
  0.0625003800000030  0.0625003800000030  0.0596022743828044   F   F   F
  0.3124997999999977  0.3124997999999977  0.0596022743828044   F   F   F
  0.0689288869791582  0.0643414722174001  0.2339052906467600   T   T   T
  0.0710683216191441  0.3158550753421849  0.1465779196336925   T   T   T
  0.3251709984591997  0.3100049931732087  0.2404817266795831   T   T   T
  0.3128531347425039  0.0719681725288623  0.1453865741070715   T   T   T
  0.0459189546962833  0.0353715923107387  0.3808854594334576   T   T   T
  0.0819644915372777  0.3243653204295356  0.3195966866385191   T   T   T
  0.2028461234761423  0.2181430751501665  0.4440116804353096   T   T   T
  0.3383183702950348  0.0713252950888688  0.3253484880814810   T   T   T
  0.0625003800000030  0.5625002600000002  0.0596022743828044   F   F   F
  0.3124997999999977  0.8124996800000019  0.0596022743828044   F   F   F
  0.0699930195124736  0.5735290091967755  0.2355677102104465   T   T   T
  0.0727519334317321  0.8184348313195358  0.1471159289644319   T   T   T
  0.3305255110391769  0.8108886302744978  0.2410867077509877   T   T   T
  0.3139555789565094  0.5717090500448379  0.1459758827960158   T   T   T
  0.1107411080812923  0.5357624260280929  0.4050255737709492   T   T   T
  0.0850547225479446  0.8032508352850130  0.3186655116937587   T   T   T
  0.2748665793862202  0.8804953049609665  0.4110347921861717   T   T   T
  0.3392509346546930  0.5712927014405480  0.3265073224955302   T   T   T
  0.5625002600000002  0.0625003800000030  0.0596022743828044   F   F   F
  0.8124996800000019  0.3124997999999977  0.0596022743828044   F   F   F
  0.5780843656261752  0.0553232866359181  0.2411542924314816   T   T   T
  0.5637825798633074  0.3077069965549128  0.1468636669097876   T   T   T
  0.8159588993871623  0.3150609270534446  0.2355480581136149   T   T   T
  0.8099186530500830  0.0645939946516094  0.1468027203385986   T   T   T
  0.5218478375748958  0.1171478549950251  0.4138342845147491   T   T   T
  0.5942390942616242  0.2994900189435086  0.3271817748421242   T   T   T
  0.8787587420697989  0.2730745653350795  0.4067314470650345   T   T   T
  0.8116670827516970  0.0385471685596528  0.3230872128951106   T   T   T
  0.5625002600000002  0.5625002600000002  0.0596022743828044   F   F   F
  0.8124996800000019  0.8124996800000019  0.0596022743828044   F   F   F
  0.5692162169151302  0.5529046894965859  0.2392452122915998   T   T   T
  0.5612717299283645  0.8052314079400844  0.1455781673114913   T   T   T
  0.8148840904031616  0.8042640107505719  0.2325693660010231   T   T   T
  0.8037272063479790  0.5615179128265382  0.1449107242564125   T   T   T
  0.6317190216463970  0.4879477809752544  0.4189124431095550   T   T   T
  0.5790157744848443  0.7882029694603148  0.3321016309172435   T   T   T
  0.8767798296963463  0.8063254062766134  0.3909337474578365   T   T   T
  0.8157898935957206  0.5526921135826299  0.3281208898117569   T   T   T
  0.4374995100000021  0.4374995100000021  0.1043431217939670   F   F   F
  0.4562326862282262  0.4255165003231056  0.2864012074357234   T   T   T
  0.1966719565154236  0.1971281320590208  0.1930376700429761   T   T   T
  0.5686858358608049  0.3291048202964575  0.4668003058842984   T   T   T
  0.2058500004539212  0.2028606377905646  0.3649388039250567   T   T   T
  0.4374995100000021  0.9375004400000009  0.1043431217939670   F   F   F
  0.4631812258497590  0.9248461744050189  0.2871538248377732   T   T   T
  0.2001251434949580  0.7000095530982975  0.1934059717613223   T   T   T
  0.3398147219816110  0.0526196990258327  0.4504985222187017   T   T   T
  0.2161287108245702  0.7018977778300766  0.3704043882428465   T   T   T
  0.9375004400000009  0.4374995100000021  0.1043431217939670   F   F   F
  0.9423757976441749  0.4454534017032259  0.2777358292520162   T   T   T
  0.6874104446044811  0.1857259253376640  0.1934882424785371   T   T   T
  0.0443247189175011  0.3646626989621780  0.4447935176152242   T   T   T
  0.7082023171061849  0.1648603494766689  0.3739736609823510   T   T   T
  0.9375004400000009  0.9375004400000009  0.1043431217939670   F   F   F
  0.9463607407836463  0.9271055719767034  0.2750129736669678   T   T   T
  0.6803475950851947  0.6803048806627672  0.1915847347835538   T   T   T
  0.6980845686341794  0.6648711534204352  0.3802580833803972   T   T   T
  0.4376493833868409  0.3780303714808042  0.4879682153193343   T   T   T
  0.2357630448330994  0.2564545693622549  0.5179119214764540   T   T   T
  0.3914990260459064  0.2757378782273676  0.5232859713215916   T   T   T
  0.1961056520379216  0.1641599847110342  0.5373344388982630   T   T   T
  0.1715997391979940  0.3502129555887450  0.5241115828365253   T   T   T
  0.4196473995936358  0.3138241150264349  0.5601334623209695   T   T   T
  0.4477036104946208  0.1768617300031963  0.5165026164638107   T   T   T
 
  0.00000000E+00  0.00000000E+00  0.00000000E+00
  0.00000000E+00  0.00000000E+00  0.00000000E+00
  0.00000000E+00  0.00000000E+00  0.00000000E+00
  0.00000000E+00  0.00000000E+00  0.00000000E+00
  0.00000000E+00  0.00000000E+00  0.00000000E+00
  0.00000000E+00  0.00000000E+00  0.00000000E+00
  0.00000000E+00  0.00000000E+00  0.00000000E+00
  0.00000000E+00  0.00000000E+00  0.00000000E+00
  0.00000000E+00  0.00000000E+00  0.00000000E+00
  0.00000000E+00  0.00000000E+00  0.00000000E+00
  0.00000000E+00  0.00000000E+00  0.00000000E+00
  0.00000000E+00  0.00000000E+00  0.00000000E+00
  0.00000000E+00  0.00000000E+00  0.00000000E+00
  0.00000000E+00  0.00000000E+00  0.00000000E+00
  0.00000000E+00  0.00000000E+00  0.00000000E+00
  0.00000000E+00  0.00000000E+00  0.00000000E+00
  0.00000000E+00  0.00000000E+00  0.00000000E+00
  0.00000000E+00  0.00000000E+00  0.00000000E+00
  0.00000000E+00  0.00000000E+00  0.00000000E+00
  0.00000000E+00  0.00000000E+00  0.00000000E+00
  0.00000000E+00  0.00000000E+00  0.00000000E+00
  0.00000000E+00  0.00000000E+00  0.00000000E+00
  0.00000000E+00  0.00000000E+00  0.00000000E+00
  0.00000000E+00  0.00000000E+00  0.00000000E+00
  0.00000000E+00  0.00000000E+00  0.00000000E+00
  0.00000000E+00  0.00000000E+00  0.00000000E+00
  0.00000000E+00  0.00000000E+00  0.00000000E+00
  0.00000000E+00  0.00000000E+00  0.00000000E+00
  0.00000000E+00  0.00000000E+00  0.00000000E+00
  0.00000000E+00  0.00000000E+00  0.00000000E+00
  0.00000000E+00  0.00000000E+00  0.00000000E+00
  0.00000000E+00  0.00000000E+00  0.00000000E+00
  0.00000000E+00  0.00000000E+00  0.00000000E+00
  0.00000000E+00  0.00000000E+00  0.00000000E+00
  0.00000000E+00  0.00000000E+00  0.00000000E+00
  0.00000000E+00  0.00000000E+00  0.00000000E+00
  0.00000000E+00  0.00000000E+00  0.00000000E+00
  0.00000000E+00  0.00000000E+00  0.00000000E+00
  0.00000000E+00  0.00000000E+00  0.00000000E+00
  0.00000000E+00  0.00000000E+00  0.00000000E+00
  0.00000000E+00  0.00000000E+00  0.00000000E+00
  0.00000000E+00  0.00000000E+00  0.00000000E+00
  0.00000000E+00  0.00000000E+00  0.00000000E+00
  0.00000000E+00  0.00000000E+00  0.00000000E+00
  0.00000000E+00  0.00000000E+00  0.00000000E+00
  0.00000000E+00  0.00000000E+00  0.00000000E+00
  0.00000000E+00  0.00000000E+00  0.00000000E+00
  0.00000000E+00  0.00000000E+00  0.00000000E+00
  0.00000000E+00  0.00000000E+00  0.00000000E+00
  0.00000000E+00  0.00000000E+00  0.00000000E+00
  0.00000000E+00  0.00000000E+00  0.00000000E+00
  0.00000000E+00  0.00000000E+00  0.00000000E+00
  0.00000000E+00  0.00000000E+00  0.00000000E+00
  0.00000000E+00  0.00000000E+00  0.00000000E+00
  0.00000000E+00  0.00000000E+00  0.00000000E+00
  0.00000000E+00  0.00000000E+00  0.00000000E+00
  0.00000000E+00  0.00000000E+00  0.00000000E+00
  0.00000000E+00  0.00000000E+00  0.00000000E+00
  0.00000000E+00  0.00000000E+00  0.00000000E+00
  0.00000000E+00  0.00000000E+00  0.00000000E+00
  0.00000000E+00  0.00000000E+00  0.00000000E+00
  0.00000000E+00  0.00000000E+00  0.00000000E+00
  0.00000000E+00  0.00000000E+00  0.00000000E+00
  0.00000000E+00  0.00000000E+00  0.00000000E+00
  0.00000000E+00  0.00000000E+00  0.00000000E+00
  0.00000000E+00  0.00000000E+00  0.00000000E+00
