# Supplementary material for: Reactions of Surface Peroxides Contribute to Rates and Selectivities for C2H4 Epoxidation on Silver
Source: ACS Catal. 2025 Jan 9;15(2):1387–98. doi: 10.1021/acscatal.4c06945 (PMC11744664; doi:10.1021/acscatal.4c06945)
Supplement: Supplementary file 2 — cs4c06945_si_002.zip [file cs4c06945_si_002.zip › zip_eo_paper_files/geometry_optimization/1021/LH/03_omc_plus_o/CONTCAR]

Ag  O  C  H                             
   1.00000000000000     
     9.5330621999999998    0.0000000000000000    0.0000000000000000
     0.0000000000000000    9.5330621999999998    0.0000000000000000
     0.0000000000000000    0.0000000000000000   27.5285219999999988
   Ag   O    C    H 
    40    20     2     4
Selective dynamics
Direct
  0.0625003800000030  0.0625003800000030  0.0596022743828044   F   F   F
  0.3124997999999977  0.3124997999999977  0.0596022743828044   F   F   F
  0.0682285678097041  0.0494422801304975  0.2342791954140237   T   T   T
  0.0655521238430519  0.3104242096866960  0.1465010893220341   T   T   T
  0.3051608791689353  0.3129374853336291  0.2408190620883247   T   T   T
  0.3092285631013793  0.0693083594769833  0.1452582789614937   T   T   T
  0.0143074424025657  0.0319856595551481  0.3882221498587070   T   T   T
  0.0495716923738723  0.3174361408233177  0.3170125426557859   T   T   T
  0.1809416490846319  0.2529953474615690  0.4387297551382831   T   T   T
  0.3153161433056234  0.0751325240145698  0.3231348506608271   T   T   T
  0.0625003800000030  0.5625002600000002  0.0596022743828044   F   F   F
  0.3124997999999977  0.8124996800000019  0.0596022743828044   F   F   F
  0.0611323291910145  0.5708067759591949  0.2337345910530649   T   T   T
  0.0718271416331597  0.8161669805485238  0.1468565292617822   T   T   T
  0.3229386184763166  0.8107415770052302  0.2414782531109454   T   T   T
  0.3131766192669475  0.5695060536203181  0.1462571598381255   T   T   T
  0.1072731481706984  0.5698497503587481  0.4074665230267863   T   T   T
  0.0946455183907299  0.8104393913605907  0.3245361453671169   T   T   T
  0.2804168002613965  0.9194183769585694  0.4153461514085923   T   T   T
  0.3348839074417410  0.5855002324899180  0.3306050200343298   T   T   T
  0.5625002600000002  0.0625003800000030  0.0596022743828044   F   F   F
  0.8124996800000019  0.3124997999999977  0.0596022743828044   F   F   F
  0.5674363286809702  0.0515287981950936  0.2402623927311815   T   T   T
  0.5608343218831252  0.3018627683458302  0.1450353565944962   T   T   T
  0.8019978439590441  0.3136009732407035  0.2328732423412442   T   T   T
  0.8051201657759995  0.0611841731378746  0.1454772799566540   T   T   T
  0.5111061188241780  0.1468030705985245  0.4096829801703551   T   T   T
  0.5806543471098501  0.2909463391660088  0.3190508286741817   T   T   T
  0.8413986049975162  0.2979878217796205  0.4006451892369113   T   T   T
  0.8066899765286265  0.0112941011443384  0.3196365881985405   T   T   T
  0.5625002600000002  0.5625002600000002  0.0596022743828044   F   F   F
  0.8124996800000019  0.8124996800000019  0.0596022743828044   F   F   F
  0.5517088153631968  0.5512350701830019  0.2393638170536234   T   T   T
  0.5581816488004607  0.8025408926440434  0.1457937147246273   T   T   T
  0.8134298407585792  0.7876070490369844  0.2332107755260377   T   T   T
  0.7987865324841307  0.5565876212918919  0.1451822820465405   T   T   T
  0.5242797621679255  0.5452246640496725  0.4194412630266248   T   T   T
  0.5685901124491715  0.7922924833502124  0.3319350652093954   T   T   T
  0.8742582043758979  0.7736499307659729  0.3899844432969583   T   T   T
  0.7881826072181809  0.5432939045414288  0.3253208762328728   T   T   T
  0.4374995100000021  0.4374995100000021  0.1043431217939670   F   F   F
  0.4316959094263497  0.4311720818024892  0.2870992036696248   T   T   T
  0.1877935114392767  0.1892808929831310  0.1930548189814952   T   T   T
  0.6241959607320136  0.3451948420773923  0.4239237171021455   T   T   T
  0.1679640775200344  0.1936803925358458  0.3621653920464173   T   T   T
  0.4374995100000021  0.9375004400000009  0.1043431217939670   F   F   F
  0.4501881622442425  0.9294452126555385  0.2878864897345130   T   T   T
  0.1974596099670599  0.6962049667820966  0.1933375677212814   T   T   T
  0.3326209318011885  0.1040776036262461  0.4512091510556495   T   T   T
  0.2336021151280695  0.7304758438321142  0.3776785952807173   T   T   T
  0.9375004400000009  0.4374995100000021  0.1043431217939670   F   F   F
  0.9240393969509673  0.4484523079590617  0.2744851177384008   T   T   T
  0.6790155174682446  0.1769818521713005  0.1919418823509212   T   T   T
  0.0147275985884722  0.3917368687603136  0.4353357191532791   T   T   T
  0.6979466790610190  0.1477553816593033  0.3634650381914459   T   T   T
  0.9375004400000009  0.9375004400000009  0.1043431217939670   F   F   F
  0.9527361639741172  0.9043760302220002  0.2749382920780635   T   T   T
  0.6716285952803506  0.6725620089999522  0.1918966354489040   T   T   T
  0.6766330629994136  0.6562355588861516  0.3788722610674338   T   T   T
  0.3466704937761274  0.5056221430342900  0.4597894336916808   T   T   T
  0.2217544501067324  0.3334718071133967  0.5079877856654660   T   T   T
  0.3545972217393211  0.4164759591117391  0.5008558983780185   T   T   T
  0.2324111660075133  0.2423466388286916  0.5320314532787873   T   T   T
  0.1268856706356616  0.3957861002503327  0.5144692268226995   T   T   T
  0.3720535969696476  0.4796443140109638  0.5345410784486475   T   T   T
  0.4454535587580027  0.3446991536236026  0.4979332354061814   T   T   T
 
  0.00000000E+00  0.00000000E+00  0.00000000E+00
  0.00000000E+00  0.00000000E+00  0.00000000E+00
  0.00000000E+00  0.00000000E+00  0.00000000E+00
  0.00000000E+00  0.00000000E+00  0.00000000E+00
  0.00000000E+00  0.00000000E+00  0.00000000E+00
  0.00000000E+00  0.00000000E+00  0.00000000E+00
  0.00000000E+00  0.00000000E+00  0.00000000E+00
  0.00000000E+00  0.00000000E+00  0.00000000E+00
  0.00000000E+00  0.00000000E+00  0.00000000E+00
  0.00000000E+00  0.00000000E+00  0.00000000E+00
  0.00000000E+00  0.00000000E+00  0.00000000E+00
  0.00000000E+00  0.00000000E+00  0.00000000E+00
  0.00000000E+00  0.00000000E+00  0.00000000E+00
  0.00000000E+00  0.00000000E+00  0.00000000E+00
  0.00000000E+00  0.00000000E+00  0.00000000E+00
  0.00000000E+00  0.00000000E+00  0.00000000E+00
  0.00000000E+00  0.00000000E+00  0.00000000E+00
  0.00000000E+00  0.00000000E+00  0.00000000E+00
  0.00000000E+00  0.00000000E+00  0.00000000E+00
  0.00000000E+00  0.00000000E+00  0.00000000E+00
  0.00000000E+00  0.00000000E+00  0.00000000E+00
  0.00000000E+00  0.00000000E+00  0.00000000E+00
  0.00000000E+00  0.00000000E+00  0.00000000E+00
  0.00000000E+00  0.00000000E+00  0.00000000E+00
  0.00000000E+00  0.00000000E+00  0.00000000E+00
  0.00000000E+00  0.00000000E+00  0.00000000E+00
  0.00000000E+00  0.00000000E+00  0.00000000E+00
  0.00000000E+00  0.00000000E+00  0.00000000E+00
  0.00000000E+00  0.00000000E+00  0.00000000E+00
  0.00000000E+00  0.00000000E+00  0.00000000E+00
  0.00000000E+00  0.00000000E+00  0.00000000E+00
  0.00000000E+00  0.00000000E+00  0.00000000E+00
  0.00000000E+00  0.00000000E+00  0.00000000E+00
  0.00000000E+00  0.00000000E+00  0.00000000E+00
  0.00000000E+00  0.00000000E+00  0.00000000E+00
  0.00000000E+00  0.00000000E+00  0.00000000E+00
  0.00000000E+00  0.00000000E+00  0.00000000E+00
  0.00000000E+00  0.00000000E+00  0.00000000E+00
  0.00000000E+00  0.00000000E+00  0.00000000E+00
  0.00000000E+00  0.00000000E+00  0.00000000E+00
  0.00000000E+00  0.00000000E+00  0.00000000E+00
  0.00000000E+00  0.00000000E+00  0.00000000E+00
  0.00000000E+00  0.00000000E+00  0.00000000E+00
  0.00000000E+00  0.00000000E+00  0.00000000E+00
  0.00000000E+00  0.00000000E+00  0.00000000E+00
  0.00000000E+00  0.00000000E+00  0.00000000E+00
  0.00000000E+00  0.00000000E+00  0.00000000E+00
  0.00000000E+00  0.00000000E+00  0.00000000E+00
  0.00000000E+00  0.00000000E+00  0.00000000E+00
  0.00000000E+00  0.00000000E+00  0.00000000E+00
  0.00000000E+00  0.00000000E+00  0.00000000E+00
  0.00000000E+00  0.00000000E+00  0.00000000E+00
  0.00000000E+00  0.00000000E+00  0.00000000E+00
  0.00000000E+00  0.00000000E+00  0.00000000E+00
  0.00000000E+00  0.00000000E+00  0.00000000E+00
  0.00000000E+00  0.00000000E+00  0.00000000E+00
  0.00000000E+00  0.00000000E+00  0.00000000E+00
  0.00000000E+00  0.00000000E+00  0.00000000E+00
  0.00000000E+00  0.00000000E+00  0.00000000E+00
  0.00000000E+00  0.00000000E+00  0.00000000E+00
  0.00000000E+00  0.00000000E+00  0.00000000E+00
  0.00000000E+00  0.00000000E+00  0.00000000E+00
  0.00000000E+00  0.00000000E+00  0.00000000E+00
  0.00000000E+00  0.00000000E+00  0.00000000E+00
  0.00000000E+00  0.00000000E+00  0.00000000E+00
  0.00000000E+00  0.00000000E+00  0.00000000E+00
