# Supplementary material for: Reactions of Surface Peroxides Contribute to Rates and Selectivities for C2H4 Epoxidation on Silver
Source: ACS Catal. 2025 Jan 9;15(2):1387–98. doi: 10.1021/acscatal.4c06945 (PMC11744664; doi:10.1021/acscatal.4c06945)
Supplement: Supplementary file 2 — cs4c06945_si_002.zip [file cs4c06945_si_002.zip › zip_eo_paper_files/geometry_optimization/1021/LH/04_eo_plus_o/CONTCAR]

Ag  O  C  H 
 1.0000000000000000
   9.5330621999999998   0.0000000000000000   0.0000000000000000
   0.0000000000000000   9.5330621999999998   0.0000000000000000
   0.0000000000000000   0.0000000000000000  27.5285219999999988
40  20  2  4  
Selective dynamics
Direct
  0.0625003800000030  0.0625003800000030  0.0596022743828044 F F F
  0.3124997978156120  0.3124997978156120  0.0596022743828044 F F F
  0.0759114064769051  0.0602290033121164  0.2323458549886370 T T T
  0.0719364278725294  0.3110985319773500  0.1432600954077760 T T T
  0.2974171198227680  0.3321334281525240  0.2401818737753130 T T T
  0.3170802340923230  0.0731820500226945  0.1449175158495070 T T T
  0.0058033436338931  0.0701946161307845  0.3857530739296000 T T T
  0.0608735120468040  0.3442139532545310  0.3230726233316760 T T T
  0.2298217185739590  0.2066575766954980  0.4412917593519270 T T T
  0.3149555901210160  0.0831058818243164  0.3181965654129830 T T T
  0.0625003800000030  0.5625002646121050  0.0596022743828044 F F F
  0.3124997978156120  0.8124996824277200  0.0596022743828044 F F F
  0.0545613900264286  0.5797072852977290  0.2377834342646920 T T T
  0.0671623838281690  0.8107629260760020  0.1448508122082190 T T T
  0.3147732732493150  0.8166497643584520  0.2354516593640100 T T T
  0.3094475724812750  0.5658370642695940  0.1451143518875570 T T T
  0.1033240389178260  0.5230034285569330  0.4149363718884370 T T T
  0.0427333223726691  0.8157950846719760  0.3296848732759660 T T T
  0.2780688942416700  0.8889405345488870  0.4063586590475410 T T T
  0.2861794604894430  0.5956380743877150  0.3299020692922950 T T T
  0.5625002646121050  0.0625003800000030  0.0596022743828044 F F F
  0.8124996824277200  0.3124997978156120  0.0596022743828044 F F F
  0.5697563428277230  0.0635770016791923  0.2347789254808670 T T T
  0.5712145739420080  0.3088110181668850  0.1432023278535870 T T T
  0.8056620478174210  0.3341276878516480  0.2370363755471980 T T T
  0.8143566886221120  0.0705915004334372  0.1449385561087410 T T T
  0.5517291791179700  0.1203633201896610  0.3964177227258290 T T T
  0.5609185724027910  0.3278408599850380  0.3144726470831780 T T T
  0.8621216658739140  0.2896510625707120  0.4407479407949990 T T T
  0.8115794141244810  0.0611845893080201  0.3087723264692600 T T T
  0.5625002646121050  0.5625002646121050  0.0596022743828044 F F F
  0.8124996824277200  0.8124996824277200  0.0596022743828044 F F F
  0.5436963603598810  0.5745642349877540  0.2387078007525720 T T T
  0.5612939171255040  0.8041272234756250  0.1438703845392910 T T T
  0.8115760525066310  0.8033957872417760  0.2306155509641740 T T T
  0.8025702447394780  0.5583941785367090  0.1446234743174700 T T T
  0.6368988750146440  0.4798139766186220  0.4112246332976210 T T T
  0.5341646251859160  0.8031246607839290  0.3308593891796930 T T T
  0.7892905015711590  0.8737623897368541  0.3870791569520340 T T T
  0.7835649565989730  0.5887226635993840  0.3272837320141590 T T T
  0.4374995067234200  0.4374995067234200  0.1028893785724140 F F F
  0.4102636314640480  0.4664699417466030  0.2855072882286510 T T T
  0.1974473402422700  0.1978339545213640  0.1913709266276980 T T T
  0.6469467334477270  0.2845985526277490  0.4452225913318840 T T T
  0.1875216923934530  0.2063295044797970  0.3620029738851970 T T T
  0.4374995067234200  0.9375004403164060  0.1028893785724140 F F F
  0.4421472711956510  0.9403198422066200  0.2793680363122140 T T T
  0.1888839724458930  0.6897671301611720  0.1916620959575820 T T T
  0.3855348996223000  0.0524410265711310  0.4387665645541570 T T T
  0.1665615192215100  0.7111924283289780  0.3809726048878160 T T T
  0.9375004403164060  0.4374995067234200  0.1028893785724140 F F F
  0.9185430333454150  0.4693167760678070  0.2827881710634940 T T T
  0.6955687074202860  0.1944224906261380  0.1917729214807480 T T T
  0.0656290086270488  0.3438959697021740  0.4544208779953390 T T T
  0.7053766347898790  0.2010815437532900  0.3496683412400190 T T T
  0.9375004403164060  0.9375004403164060  0.1028893785724140 F F F
  0.9469131946614340  0.9256957015997570  0.2719285368995160 T T T
  0.6766240003004570  0.6777638438602840  0.1904674444301970 T T T
  0.6544816337095090  0.6850993066824320  0.3808838894387420 T T T
  0.3281932595371230  0.2826380765300200  0.5180896230879311 T T T
  0.3147799246566480  0.2027576252968540  0.5628373952315679 T T T
  0.4495281980917770  0.2072579314474080  0.5370060545101860 T T T
  0.2489640881986120  0.1092295580622040  0.5600022091463400 T T T
  0.2977959773943230  0.2682877166723970  0.5949446763590770 T T T
  0.5332278765526010  0.2765721120154150  0.5496172518666850 T T T
  0.4806751128165910  0.1184262741195920  0.5143961488883020 T T T
