# Supplementary material for: Reactions of Surface Peroxides Contribute to Rates and Selectivities for C2H4 Epoxidation on Silver
Source: ACS Catal. 2025 Jan 9;15(2):1387–98. doi: 10.1021/acscatal.4c06945 (PMC11744664; doi:10.1021/acscatal.4c06945)
Supplement: Supplementary file 2 — cs4c06945_si_002.zip [file cs4c06945_si_002.zip › zip_eo_paper_files/geometry_optimization/1021/LH/05_1021_minus_o/CONTCAR]

Ag  O                                   
   1.00000000000000     
     9.5330621999999998    0.0000000000000000    0.0000000000000000
     0.0000000000000000    9.5330621999999998    0.0000000000000000
     0.0000000000000000    0.0000000000000000   27.5285219999999988
   Ag   O 
    40    19
Selective dynamics
Direct
  0.0625003800000030  0.0625003800000030  0.0576656458345255   F   F   F
  0.3124997999999977  0.3124997999999977  0.0576656458345255   F   F   F
  0.0798134738810001  0.0681191386749058  0.2260503187325834   T   T   T
  0.0796067929121183  0.3199858391412698  0.1416949958650235   T   T   T
  0.3277888799773273  0.3231736048958085  0.2410727823309903   T   T   T
  0.3170272054484245  0.0791435199672652  0.1410230025136052   T   T   T
  0.0453656275008304  0.0672546025285067  0.3610196067896596   T   T   T
  0.0691933001935341  0.3367728540474173  0.3072464328512836   T   T   T
  0.1366962764728440  0.1848681658527973  0.4442187867415719   T   T   T
  0.3250231680671867  0.0698822220207073  0.3134692325646887   T   T   T
  0.0625003800000030  0.5625002600000002  0.0576656458345255   F   F   F
  0.3124997999999977  0.8124996800000019  0.0576656458345255   F   F   F
  0.0452543504346201  0.5693960460961357  0.2292338931331321   T   T   T
  0.0691715201633232  0.8114214060580376  0.1419577229679152   T   T   T
  0.3148904016891586  0.7940465046524547  0.2372258768608609   T   T   T
  0.3056782182871887  0.5677945654187295  0.1403312068205712   T   T   T
  0.0510948775294237  0.5017445094340486  0.4022747288827472   T   T   T
  0.0586665049888051  0.7933594098282272  0.3141750794448100   T   T   T
  0.2187601879294180  0.8681032985808268  0.4072263884056453   T   T   T
  0.3039802026065500  0.5645381603656944  0.3295896583310856   T   T   T
  0.5625002600000002  0.0625003800000030  0.0576656458345255   F   F   F
  0.8124996800000019  0.3124997999999977  0.0576656458345255   F   F   F
  0.5617750172748551  0.0380726667763990  0.2356905250081506   T   T   T
  0.5613550534760910  0.3006076906010524  0.1417345208534938   T   T   T
  0.7896127049047175  0.3121434706006223  0.2324951798425996   T   T   T
  0.8016929138616284  0.0604758602719833  0.1420670074212916   T   T   T
  0.4588967531192327  0.1677111673273329  0.4321417851181995   T   T   T
  0.5647669256452524  0.2763934050394949  0.3272905948705274   T   T   T
  0.8243215781088804  0.2194149755116473  0.4042398647857192   T   T   T
  0.8030631193214374  0.0289552286152957  0.3073339737635525   T   T   T
  0.5625002600000002  0.5625002600000002  0.0576656458345255   F   F   F
  0.8124996800000019  0.8124996800000019  0.0576656458345255   F   F   F
  0.5610879399094907  0.5567330107389163  0.2421972671219636   T   T   T
  0.5554449176854102  0.7996408627750810  0.1425420778187708   T   T   T
  0.8098132997342569  0.7997897012653221  0.2245734622518097   T   T   T
  0.7970482843998908  0.5544673578327347  0.1421851248925406   T   T   T
  0.6529930435605040  0.4924124175542544  0.4075983293589031   T   T   T
  0.5708826698201176  0.7899437961821202  0.3300507204735956   T   T   T
  0.8618665025235027  0.8609960281557398  0.3901384813401642   T   T   T
  0.8107117353747615  0.5819284082320658  0.3245607703940973   T   T   T
  0.4374995100000021  0.4374995100000021  0.1009527500241418   F   F   F
  0.4487598080262842  0.4376877030628011  0.2918897476283299   T   T   T
  0.2095639681352483  0.2099381958704385  0.1891832407813347   T   T   T
  0.6297809522428004  0.2988041912906703  0.4378478915563184   T   T   T
  0.2127336235750387  0.2260134062787616  0.3468504143064101   T   T   T
  0.4374995100000021  0.9375004400000009  0.1009527500241418   F   F   F
  0.4455832129380737  0.9082589928635743  0.2825439679520855   T   T   T
  0.1871079109941924  0.6867352275143692  0.1884256211766617   T   T   T
  0.2918026120438911  0.0353020800270267  0.4474288230061890   T   T   T
  0.1578327664993879  0.6791848552386323  0.3714106801991635   T   T   T
  0.9375004400000009  0.4374995100000021  0.1009527500241418   F   F   F
  0.9100926951443283  0.4523557487126767  0.2726681058694172   T   T   T
  0.6741921904300301  0.1728956689215516  0.1895855269486328   T   T   T
  0.9768299315727729  0.3298333732256113  0.4416618261722947   T   T   T
  0.6776765698567148  0.1125363830375126  0.3605987050508173   T   T   T
  0.9375004400000009  0.9375004400000009  0.1009527500241418   F   F   F
  0.9511578982543677  0.9252861767049678  0.2624023978004522   T   T   T
  0.6681857365879070  0.6692134288220619  0.1886674717082120   T   T   T
  0.7033615595099205  0.6923790443819524  0.3807171217510725   T   T   T
 
  0.00000000E+00  0.00000000E+00  0.00000000E+00
  0.00000000E+00  0.00000000E+00  0.00000000E+00
  0.00000000E+00  0.00000000E+00  0.00000000E+00
  0.00000000E+00  0.00000000E+00  0.00000000E+00
  0.00000000E+00  0.00000000E+00  0.00000000E+00
  0.00000000E+00  0.00000000E+00  0.00000000E+00
  0.00000000E+00  0.00000000E+00  0.00000000E+00
  0.00000000E+00  0.00000000E+00  0.00000000E+00
  0.00000000E+00  0.00000000E+00  0.00000000E+00
  0.00000000E+00  0.00000000E+00  0.00000000E+00
  0.00000000E+00  0.00000000E+00  0.00000000E+00
  0.00000000E+00  0.00000000E+00  0.00000000E+00
  0.00000000E+00  0.00000000E+00  0.00000000E+00
  0.00000000E+00  0.00000000E+00  0.00000000E+00
  0.00000000E+00  0.00000000E+00  0.00000000E+00
  0.00000000E+00  0.00000000E+00  0.00000000E+00
  0.00000000E+00  0.00000000E+00  0.00000000E+00
  0.00000000E+00  0.00000000E+00  0.00000000E+00
  0.00000000E+00  0.00000000E+00  0.00000000E+00
  0.00000000E+00  0.00000000E+00  0.00000000E+00
  0.00000000E+00  0.00000000E+00  0.00000000E+00
  0.00000000E+00  0.00000000E+00  0.00000000E+00
  0.00000000E+00  0.00000000E+00  0.00000000E+00
  0.00000000E+00  0.00000000E+00  0.00000000E+00
  0.00000000E+00  0.00000000E+00  0.00000000E+00
  0.00000000E+00  0.00000000E+00  0.00000000E+00
  0.00000000E+00  0.00000000E+00  0.00000000E+00
  0.00000000E+00  0.00000000E+00  0.00000000E+00
  0.00000000E+00  0.00000000E+00  0.00000000E+00
  0.00000000E+00  0.00000000E+00  0.00000000E+00
  0.00000000E+00  0.00000000E+00  0.00000000E+00
  0.00000000E+00  0.00000000E+00  0.00000000E+00
  0.00000000E+00  0.00000000E+00  0.00000000E+00
  0.00000000E+00  0.00000000E+00  0.00000000E+00
  0.00000000E+00  0.00000000E+00  0.00000000E+00
  0.00000000E+00  0.00000000E+00  0.00000000E+00
  0.00000000E+00  0.00000000E+00  0.00000000E+00
  0.00000000E+00  0.00000000E+00  0.00000000E+00
  0.00000000E+00  0.00000000E+00  0.00000000E+00
  0.00000000E+00  0.00000000E+00  0.00000000E+00
  0.00000000E+00  0.00000000E+00  0.00000000E+00
  0.00000000E+00  0.00000000E+00  0.00000000E+00
  0.00000000E+00  0.00000000E+00  0.00000000E+00
  0.00000000E+00  0.00000000E+00  0.00000000E+00
  0.00000000E+00  0.00000000E+00  0.00000000E+00
  0.00000000E+00  0.00000000E+00  0.00000000E+00
  0.00000000E+00  0.00000000E+00  0.00000000E+00
  0.00000000E+00  0.00000000E+00  0.00000000E+00
  0.00000000E+00  0.00000000E+00  0.00000000E+00
  0.00000000E+00  0.00000000E+00  0.00000000E+00
  0.00000000E+00  0.00000000E+00  0.00000000E+00
  0.00000000E+00  0.00000000E+00  0.00000000E+00
  0.00000000E+00  0.00000000E+00  0.00000000E+00
  0.00000000E+00  0.00000000E+00  0.00000000E+00
  0.00000000E+00  0.00000000E+00  0.00000000E+00
  0.00000000E+00  0.00000000E+00  0.00000000E+00
  0.00000000E+00  0.00000000E+00  0.00000000E+00
  0.00000000E+00  0.00000000E+00  0.00000000E+00
  0.00000000E+00  0.00000000E+00  0.00000000E+00
