# Supplementary material for: Reactions of Surface Peroxides Contribute to Rates and Selectivities for C2H4 Epoxidation on Silver
Source: ACS Catal. 2025 Jan 9;15(2):1387–98. doi: 10.1021/acscatal.4c06945 (PMC11744664; doi:10.1021/acscatal.4c06945)
Supplement: Supplementary file 2 — cs4c06945_si_002.zip [file cs4c06945_si_002.zip › zip_eo_paper_files/geometry_optimization/1021/LH/06_c2h4_in_gas_structure_used_in_cineb_only/CONTCAR]

Ag  O  C  H                             
   1.00000000000000     
     9.5330621999999998    0.0000000000000000    0.0000000000000000
     0.0000000000000000    9.5330621999999998    0.0000000000000000
     0.0000000000000000    0.0000000000000000   27.5285219999999988
   Ag   O    C    H 
    40    19     2     4
Selective dynamics
Direct
  0.0625003800000030  0.0625003800000030  0.0576656458345255   F   F   F
  0.3124997999999977  0.3124997999999977  0.0576656458345255   F   F   F
  0.0798465103366481  0.0680987218473936  0.2260658087912384   T   T   T
  0.0795957013314531  0.3199646270830088  0.1416958072201096   T   T   T
  0.3277813339556665  0.3232020644733143  0.2410599847117836   T   T   T
  0.3170458631788137  0.0791471389246089  0.1410285115126830   T   T   T
  0.0453024545963859  0.0672143486324087  0.3610204112682401   T   T   T
  0.0691899751534883  0.3367531467805553  0.3072512336414535   T   T   T
  0.1366951749533935  0.1848544489622385  0.4441871152628912   T   T   T
  0.3250174878968495  0.0698917619988212  0.3134774066782123   T   T   T
  0.0625003800000030  0.5625002600000002  0.0576656458345255   F   F   F
  0.3124997999999977  0.8124996800000019  0.0576656458345255   F   F   F
  0.0452400991835551  0.5694112304151274  0.2292381751872574   T   T   T
  0.0691469035895184  0.8114371988584989  0.1419710500348751   T   T   T
  0.3148826532816735  0.7940677445183593  0.2372262100935046   T   T   T
  0.3057061345072764  0.5677721609453056  0.1403482779601073   T   T   T
  0.0510946685505363  0.5017625522256211  0.4022588723824064   T   T   T
  0.0586648216829373  0.7933080274026832  0.3141778394079701   T   T   T
  0.2187781853040590  0.8680572373642453  0.4072199625737907   T   T   T
  0.3039745213317847  0.5645236198409946  0.3295814261956561   T   T   T
  0.5625002600000002  0.0625003800000030  0.0576656458345255   F   F   F
  0.8124996800000019  0.3124997999999977  0.0576656458345255   F   F   F
  0.5618067822129451  0.0380573328900464  0.2356926523047985   T   T   T
  0.5613522420952419  0.3006457215894856  0.1417512427144082   T   T   T
  0.7896156662295188  0.3121632658551765  0.2325005763125023   T   T   T
  0.8017280425161425  0.0604686226257488  0.1420793341567191   T   T   T
  0.4589613012283011  0.1677161457392731  0.4321927361409800   T   T   T
  0.5647483402290069  0.2763730146119635  0.3272903681479951   T   T   T
  0.8242897090282217  0.2194070126038861  0.4042454758518866   T   T   T
  0.8030243251802387  0.0289323991391784  0.3073398202505894   T   T   T
  0.5625002600000002  0.5625002600000002  0.0576656458345255   F   F   F
  0.8124996800000019  0.8124996800000019  0.0576656458345255   F   F   F
  0.5610937773854420  0.5567361227863371  0.2421958787184061   T   T   T
  0.5554276848967682  0.7996497997587222  0.1425521290891305   T   T   T
  0.8098454922982757  0.7997839917375028  0.2245779495646208   T   T   T
  0.7970632627515493  0.5544766170453558  0.1421905888078874   T   T   T
  0.6529826212981363  0.4924249975558998  0.4076077203095190   T   T   T
  0.5708603826004371  0.7899600002670785  0.3300627640753283   T   T   T
  0.8618499905479580  0.8609805343896504  0.3901390196002235   T   T   T
  0.8106965199297747  0.5819293265637616  0.3245704726725137   T   T   T
  0.4374995100000021  0.4374995100000021  0.1009527500241418   F   F   F
  0.4487494398829177  0.4376831940543210  0.2918821073785847   T   T   T
  0.2095611870813592  0.2099287834497171  0.1891839950185664   T   T   T
  0.6298134242864279  0.2987222363462443  0.4377624402810651   T   T   T
  0.2127105338757290  0.2260148206705975  0.3468545494803627   T   T   T
  0.4374995100000021  0.9375004400000009  0.1009527500241418   F   F   F
  0.4455973344036426  0.9082698056468543  0.2825535979805711   T   T   T
  0.1871129476538067  0.6867402439898987  0.1884283781640030   T   T   T
  0.2918291829289992  0.0353040659131523  0.4474047947332294   T   T   T
  0.1578629966642922  0.6791609483210300  0.3714226513791209   T   T   T
  0.9375004400000009  0.4374995100000021  0.1009527500241418   F   F   F
  0.9101034571036890  0.4523597531578249  0.2726824228959267   T   T   T
  0.6742155613132692  0.1729072425969490  0.1895846832867961   T   T   T
  0.9768744093777106  0.3298507115436223  0.4416345335135048   T   T   T
  0.6776493858808719  0.1125104238572903  0.3606130519218730   T   T   T
  0.9375004400000009  0.9375004400000009  0.1009527500241418   F   F   F
  0.9511620101505952  0.9252680897210197  0.2624120860885699   T   T   T
  0.6682006245428904  0.6692356909618327  0.1886729332480857   T   T   T
  0.7033261186031250  0.6923905864307067  0.3807339870085216   T   T   T
  0.6419162991685096  0.3676511224059099  0.6196187208116526   T   T   T
  0.6175876702131894  0.2299684954844153  0.6196152593694852   T   T   T
  0.7483567081189680  0.4100179401780221  0.6193762272388558   T   T   T
  0.5563920045162088  0.4438954918202934  0.6194208160975314   T   T   T
  0.7031414963512179  0.1537647514610998  0.6194010353994325   T   T   T
  0.5111724206120772  0.1875281481748764  0.6194025715601944   T   T   T
 
  0.00000000E+00  0.00000000E+00  0.00000000E+00
  0.00000000E+00  0.00000000E+00  0.00000000E+00
  0.00000000E+00  0.00000000E+00  0.00000000E+00
  0.00000000E+00  0.00000000E+00  0.00000000E+00
  0.00000000E+00  0.00000000E+00  0.00000000E+00
  0.00000000E+00  0.00000000E+00  0.00000000E+00
  0.00000000E+00  0.00000000E+00  0.00000000E+00
  0.00000000E+00  0.00000000E+00  0.00000000E+00
  0.00000000E+00  0.00000000E+00  0.00000000E+00
  0.00000000E+00  0.00000000E+00  0.00000000E+00
  0.00000000E+00  0.00000000E+00  0.00000000E+00
  0.00000000E+00  0.00000000E+00  0.00000000E+00
  0.00000000E+00  0.00000000E+00  0.00000000E+00
  0.00000000E+00  0.00000000E+00  0.00000000E+00
  0.00000000E+00  0.00000000E+00  0.00000000E+00
  0.00000000E+00  0.00000000E+00  0.00000000E+00
  0.00000000E+00  0.00000000E+00  0.00000000E+00
  0.00000000E+00  0.00000000E+00  0.00000000E+00
  0.00000000E+00  0.00000000E+00  0.00000000E+00
  0.00000000E+00  0.00000000E+00  0.00000000E+00
  0.00000000E+00  0.00000000E+00  0.00000000E+00
  0.00000000E+00  0.00000000E+00  0.00000000E+00
  0.00000000E+00  0.00000000E+00  0.00000000E+00
  0.00000000E+00  0.00000000E+00  0.00000000E+00
  0.00000000E+00  0.00000000E+00  0.00000000E+00
  0.00000000E+00  0.00000000E+00  0.00000000E+00
  0.00000000E+00  0.00000000E+00  0.00000000E+00
  0.00000000E+00  0.00000000E+00  0.00000000E+00
  0.00000000E+00  0.00000000E+00  0.00000000E+00
  0.00000000E+00  0.00000000E+00  0.00000000E+00
  0.00000000E+00  0.00000000E+00  0.00000000E+00
  0.00000000E+00  0.00000000E+00  0.00000000E+00
  0.00000000E+00  0.00000000E+00  0.00000000E+00
  0.00000000E+00  0.00000000E+00  0.00000000E+00
  0.00000000E+00  0.00000000E+00  0.00000000E+00
  0.00000000E+00  0.00000000E+00  0.00000000E+00
  0.00000000E+00  0.00000000E+00  0.00000000E+00
  0.00000000E+00  0.00000000E+00  0.00000000E+00
  0.00000000E+00  0.00000000E+00  0.00000000E+00
  0.00000000E+00  0.00000000E+00  0.00000000E+00
  0.00000000E+00  0.00000000E+00  0.00000000E+00
  0.00000000E+00  0.00000000E+00  0.00000000E+00
  0.00000000E+00  0.00000000E+00  0.00000000E+00
  0.00000000E+00  0.00000000E+00  0.00000000E+00
  0.00000000E+00  0.00000000E+00  0.00000000E+00
  0.00000000E+00  0.00000000E+00  0.00000000E+00
  0.00000000E+00  0.00000000E+00  0.00000000E+00
  0.00000000E+00  0.00000000E+00  0.00000000E+00
  0.00000000E+00  0.00000000E+00  0.00000000E+00
  0.00000000E+00  0.00000000E+00  0.00000000E+00
  0.00000000E+00  0.00000000E+00  0.00000000E+00
  0.00000000E+00  0.00000000E+00  0.00000000E+00
  0.00000000E+00  0.00000000E+00  0.00000000E+00
  0.00000000E+00  0.00000000E+00  0.00000000E+00
  0.00000000E+00  0.00000000E+00  0.00000000E+00
  0.00000000E+00  0.00000000E+00  0.00000000E+00
  0.00000000E+00  0.00000000E+00  0.00000000E+00
  0.00000000E+00  0.00000000E+00  0.00000000E+00
  0.00000000E+00  0.00000000E+00  0.00000000E+00
  0.00000000E+00  0.00000000E+00  0.00000000E+00
  0.00000000E+00  0.00000000E+00  0.00000000E+00
  0.00000000E+00  0.00000000E+00  0.00000000E+00
  0.00000000E+00  0.00000000E+00  0.00000000E+00
  0.00000000E+00  0.00000000E+00  0.00000000E+00
  0.00000000E+00  0.00000000E+00  0.00000000E+00
