# Supplementary material for: Reactions of Surface Peroxides Contribute to Rates and Selectivities for C2H4 Epoxidation on Silver
Source: ACS Catal. 2025 Jan 9;15(2):1387–98. doi: 10.1021/acscatal.4c06945 (PMC11744664; doi:10.1021/acscatal.4c06945)
Supplement: Supplementary file 2 — cs4c06945_si_002.zip [file cs4c06945_si_002.zip › zip_eo_paper_files/geometry_optimization/1021/LH/07_omc/CONTCAR]

Ag  O  C  H                             
   1.00000000000000     
     9.5330621999999998    0.0000000000000000    0.0000000000000000
     0.0000000000000000    9.5330621999999998    0.0000000000000000
     0.0000000000000000    0.0000000000000000   27.5285219999999988
   Ag   O    C    H 
    40    19     2     4
Selective dynamics
Direct
  0.0625003800000030  0.0625003800000030  0.0576656458345255   F   F   F
  0.3124997984709523  0.3124997984709523  0.0576656458345255   F   F   F
  0.0712310726757043  0.0619186592304445  0.2282978508058077   T   T   T
  0.0741388576695491  0.3146079316392639  0.1419437254763821   T   T   T
  0.3266228798982135  0.3206070396751114  0.2377246538637375   T   T   T
  0.3124688317471122  0.0743099234367819  0.1411903870637613   T   T   T
  0.0609547964617778  0.0552934584624318  0.3560320707798260   T   T   T
  0.0561638389406238  0.3233343317592741  0.3032294077094611   T   T   T
  0.1434760105809385  0.1201886937767352  0.4462711204855483   T   T   T
  0.3275133558191334  0.0545117669019634  0.3052848345349314   T   T   T
  0.0625003800000030  0.5625002632284932  0.0576656458345255   F   F   F
  0.3124997984709523  0.8124996816993999  0.0576656458345255   F   F   F
  0.0277726390159588  0.5585167924895071  0.2308833965655408   T   T   T
  0.0615223483082120  0.8054605943435404  0.1431373589842271   T   T   T
  0.3072875109012260  0.7742348178563543  0.2375375399147461   T   T   T
  0.3011470091293825  0.5586859619626771  0.1425227583770700   T   T   T
  0.0499134795550411  0.4473507212645110  0.4046796885417003   T   T   T
  0.0460892819127870  0.7718946407368215  0.3144004531654212   T   T   T
  0.2031163913277587  0.8157852572962877  0.4067619429274116   T   T   T
  0.2883177325097274  0.5419839805079633  0.3273323734440687   T   T   T
  0.5625002632284932  0.0625003800000030  0.0576656458345255   F   F   F
  0.8124996816993999  0.3124997984709523  0.0576656458345255   F   F   F
  0.5616693705670184  0.0200316192573567  0.2341542699321565   T   T   T
  0.5548771045219364  0.2973090616350332  0.1428664119952027   T   T   T
  0.7744496772484728  0.3028287041762833  0.2346321963311160   T   T   T
  0.8012280629392856  0.0566100208170593  0.1431327930700628   T   T   T
  0.4718111679578334  0.0354317146255154  0.4037352467549032   T   T   T
  0.5557562312735214  0.2735279649481849  0.3252208035205688   T   T   T
  0.8296214065727815  0.1795230006147086  0.4084415275116939   T   T   T
  0.7880671007771906  0.0208786823497413  0.3138961102950155   T   T   T
  0.5625002632284932  0.5625002632284932  0.0576656458345255   F   F   F
  0.8124996816993999  0.8124996816993999  0.0576656458345255   F   F   F
  0.5602071482091782  0.5559472117204499  0.2397470294746416   T   T   T
  0.5561815988353367  0.8009337745538099  0.1427375031278837   T   T   T
  0.8074863176169608  0.7997405042323958  0.2283370976193462   T   T   T
  0.7999470517951326  0.5563013687694465  0.1423796668773940   T   T   T
  0.6797447113382747  0.5210119090939297  0.4194771323751110   T   T   T
  0.5712639670331618  0.7924673865445400  0.3359266088845627   T   T   T
  0.8884018667889779  0.8688154926056987  0.3996784492711212   T   T   T
  0.8033193449105885  0.5803598058230519  0.3278268293313291   T   T   T
  0.4374995077063843  0.4374995077063843  0.1009527500241418   F   F   F
  0.4484015843506913  0.4366391843534190  0.2891601319464739   T   T   T
  0.2006652634470798  0.2008005588785114  0.1894242804796547   T   T   T
  0.6531629194889921  0.3275744138130011  0.4490647833069097   T   T   T
  0.2171168779642304  0.2165098335645641  0.3361717525578810   T   T   T
  0.4374995077063843  0.9375004402214842  0.1009527500241418   F   F   F
  0.4485738297111746  0.8842706324946582  0.2804975150196424   T   T   T
  0.1723885057272038  0.6726412268308232  0.1895369130224166   T   T   T
  0.3009970673832501  0.9710611987155275  0.4459202564265164   T   T   T
  0.1291603054569094  0.6355702960869547  0.3699180007789538   T   T   T
  0.9375004402214842  0.4374995077063843  0.1009527500241418   F   F   F
  0.8892971378809954  0.4448057984289116  0.2758373960830050   T   T   T
  0.6666995154656964  0.1645365397689808  0.1896961659054779   T   T   T
  0.9907841317794320  0.2742676142234343  0.4475621632847298   T   T   T
  0.6536440908867517  0.1132199040609668  0.3662063032410977   T   T   T
  0.9375004402214842  0.9375004402214842  0.1009527500241418   F   F   F
  0.9436617927549458  0.9249369777330837  0.2688201332268141   T   T   T
  0.6718059230836626  0.6719884454098699  0.1887139591003353   T   T   T
  0.7207854698650866  0.7065169212865182  0.3854739659984217   T   T   T
  0.6425848967080401  0.5170467970012526  0.4970236029656492   T   T   T
  0.6572009033998335  0.3612853057461961  0.5005192520580197   T   T   T
  0.5699605311925454  0.3091024142186216  0.5196062524575709   T   T   T
  0.7289017914438585  0.5845416105854730  0.5087990670618761   T   T   T
  0.5373873871827384  0.5624973737849300  0.4987791809825838   T   T   T
  0.7583459131125655  0.3280941368722413  0.5161813025686423   T   T   T
 
  0.00000000E+00  0.00000000E+00  0.00000000E+00
  0.00000000E+00  0.00000000E+00  0.00000000E+00
  0.00000000E+00  0.00000000E+00  0.00000000E+00
  0.00000000E+00  0.00000000E+00  0.00000000E+00
  0.00000000E+00  0.00000000E+00  0.00000000E+00
  0.00000000E+00  0.00000000E+00  0.00000000E+00
  0.00000000E+00  0.00000000E+00  0.00000000E+00
  0.00000000E+00  0.00000000E+00  0.00000000E+00
  0.00000000E+00  0.00000000E+00  0.00000000E+00
  0.00000000E+00  0.00000000E+00  0.00000000E+00
  0.00000000E+00  0.00000000E+00  0.00000000E+00
  0.00000000E+00  0.00000000E+00  0.00000000E+00
  0.00000000E+00  0.00000000E+00  0.00000000E+00
  0.00000000E+00  0.00000000E+00  0.00000000E+00
  0.00000000E+00  0.00000000E+00  0.00000000E+00
  0.00000000E+00  0.00000000E+00  0.00000000E+00
  0.00000000E+00  0.00000000E+00  0.00000000E+00
  0.00000000E+00  0.00000000E+00  0.00000000E+00
  0.00000000E+00  0.00000000E+00  0.00000000E+00
  0.00000000E+00  0.00000000E+00  0.00000000E+00
  0.00000000E+00  0.00000000E+00  0.00000000E+00
  0.00000000E+00  0.00000000E+00  0.00000000E+00
  0.00000000E+00  0.00000000E+00  0.00000000E+00
  0.00000000E+00  0.00000000E+00  0.00000000E+00
  0.00000000E+00  0.00000000E+00  0.00000000E+00
  0.00000000E+00  0.00000000E+00  0.00000000E+00
  0.00000000E+00  0.00000000E+00  0.00000000E+00
  0.00000000E+00  0.00000000E+00  0.00000000E+00
  0.00000000E+00  0.00000000E+00  0.00000000E+00
  0.00000000E+00  0.00000000E+00  0.00000000E+00
  0.00000000E+00  0.00000000E+00  0.00000000E+00
  0.00000000E+00  0.00000000E+00  0.00000000E+00
  0.00000000E+00  0.00000000E+00  0.00000000E+00
  0.00000000E+00  0.00000000E+00  0.00000000E+00
  0.00000000E+00  0.00000000E+00  0.00000000E+00
  0.00000000E+00  0.00000000E+00  0.00000000E+00
  0.00000000E+00  0.00000000E+00  0.00000000E+00
  0.00000000E+00  0.00000000E+00  0.00000000E+00
  0.00000000E+00  0.00000000E+00  0.00000000E+00
  0.00000000E+00  0.00000000E+00  0.00000000E+00
  0.00000000E+00  0.00000000E+00  0.00000000E+00
  0.00000000E+00  0.00000000E+00  0.00000000E+00
  0.00000000E+00  0.00000000E+00  0.00000000E+00
  0.00000000E+00  0.00000000E+00  0.00000000E+00
  0.00000000E+00  0.00000000E+00  0.00000000E+00
  0.00000000E+00  0.00000000E+00  0.00000000E+00
  0.00000000E+00  0.00000000E+00  0.00000000E+00
  0.00000000E+00  0.00000000E+00  0.00000000E+00
  0.00000000E+00  0.00000000E+00  0.00000000E+00
  0.00000000E+00  0.00000000E+00  0.00000000E+00
  0.00000000E+00  0.00000000E+00  0.00000000E+00
  0.00000000E+00  0.00000000E+00  0.00000000E+00
  0.00000000E+00  0.00000000E+00  0.00000000E+00
  0.00000000E+00  0.00000000E+00  0.00000000E+00
  0.00000000E+00  0.00000000E+00  0.00000000E+00
  0.00000000E+00  0.00000000E+00  0.00000000E+00
  0.00000000E+00  0.00000000E+00  0.00000000E+00
  0.00000000E+00  0.00000000E+00  0.00000000E+00
  0.00000000E+00  0.00000000E+00  0.00000000E+00
  0.00000000E+00  0.00000000E+00  0.00000000E+00
  0.00000000E+00  0.00000000E+00  0.00000000E+00
  0.00000000E+00  0.00000000E+00  0.00000000E+00
  0.00000000E+00  0.00000000E+00  0.00000000E+00
  0.00000000E+00  0.00000000E+00  0.00000000E+00
  0.00000000E+00  0.00000000E+00  0.00000000E+00
