# Supplementary material for: Reactions of Surface Peroxides Contribute to Rates and Selectivities for C2H4 Epoxidation on Silver
Source: ACS Catal. 2025 Jan 9;15(2):1387–98. doi: 10.1021/acscatal.4c06945 (PMC11744664; doi:10.1021/acscatal.4c06945)
Supplement: Supplementary file 2 — cs4c06945_si_002.zip [file cs4c06945_si_002.zip › zip_eo_paper_files/geometry_optimization/1021/LH/08_eo/CONTCAR]

Ag  O  C  H                             
   1.00000000000000     
     9.5330621999999998    0.0000000000000000    0.0000000000000000
     0.0000000000000000    9.5330621999999998    0.0000000000000000
     0.0000000000000000    0.0000000000000000   23.2995933000000015
   Ag   O    C    H 
    40    19     2     4
Selective dynamics
Direct
  0.0625003789443426  0.0625003789443426  0.2698523497403684   F   F   F
  0.3124997967599512  0.3124997967599512  0.2698523497403684   F   F   F
  0.0593769068030375  0.0673171366067731  0.4711379517575193   T   T   T
  0.0743344892011127  0.3153135154179489  0.3699296127649320   T   T   T
  0.3232695003846007  0.3157108180211528  0.4849122830895043   T   T   T
  0.3113914147845398  0.0727535546248006  0.3691536849342740   T   T   T
  0.0373709061744534  0.0454596293901948  0.6225566420611059   T   T   T
  0.0496049715746056  0.3214055730107095  0.5607838249426674   T   T   T
  0.1164394573782631  0.1317009510960116  0.7276601401481213   T   T   T
  0.3124772624201082  0.0584979583841446  0.5666850118471777   T   T   T
  0.0625003789443426  0.5625002635564442  0.2698523497403684   F   F   F
  0.3124997967599512  0.8124996813720600  0.2698523497403684   F   F   F
  0.0296179703249909  0.5586585077293141  0.4713877421360722   T   T   T
  0.0628816142437669  0.8080661963849479  0.3708687441099670   T   T   T
  0.3030321110497547  0.7790656153884931  0.4839039331526322   T   T   T
  0.3025887259940213  0.5613024090543673  0.3694923844656690   T   T   T
  0.0226793736670183  0.4587283361742833  0.6786885270646876   T   T   T
  0.0363262102175228  0.7719076394590273  0.5684793284969377   T   T   T
  0.1793457263970296  0.8186371838756131  0.6818418106249198   T   T   T
  0.2795322271412373  0.5425406665779543  0.5887530737756440   T   T   T
  0.5625002635564442  0.0625003789443426  0.2698523497403684   F   F   F
  0.8124996813720600  0.3124997967599512  0.2698523497403684   F   F   F
  0.5495252192252202  0.0211765058757854  0.4790552046489503   T   T   T
  0.5524210775009334  0.2957042921532287  0.3705739741596248   T   T   T
  0.7743398090679636  0.2984322281639131  0.4756258229169131   T   T   T
  0.7979127309634200  0.0520729817112263  0.3712856352268339   T   T   T
  0.4464118981386476  0.0359930675150992  0.6810444291003460   T   T   T
  0.5478622401344819  0.2819808607412212  0.5944515607879756   T   T   T
  0.8099343970315087  0.1905686147181458  0.6833566376082522   T   T   T
  0.7661546234175177  0.0215483193583052  0.5736202714661766   T   T   T
  0.5625002635564442  0.5625002635564442  0.2698523497403684   F   F   F
  0.8124996813720600  0.8124996813720600  0.2698523497403684   F   F   F
  0.5553227179448375  0.5518392922230126  0.4864129942038421   T   T   T
  0.5533950417610549  0.7983978702381354  0.3706600060190294   T   T   T
  0.7988611747768898  0.8009368461602674  0.4711581583260512   T   T   T
  0.7968903788545640  0.5537567615949166  0.3700653820949391   T   T   T
  0.6994295338845536  0.4600016235738743  0.6855052810330502   T   T   T
  0.5617661707547426  0.7823155734961386  0.5962744222325929   T   T   T
  0.8665023690133146  0.8402189676914250  0.6665038522528972   T   T   T
  0.7938994261365295  0.5737432303181957  0.5833018087569863   T   T   T
  0.4374995056677591  0.4374995056677591  0.3209961609072352   F   F   F
  0.4419532729887109  0.4343250083334386  0.5458986405094689   T   T   T
  0.1989142360961105  0.1990531693449228  0.4262262299084147   T   T   T
  0.6196325857236014  0.4148953781931618  0.7817501185613206   T   T   T
  0.1961523641351847  0.2117488502650488  0.6065702663776066   T   T   T
  0.4374995056677591  0.9375004392607451  0.3209961609072352   F   F   F
  0.4373836418219378  0.8921349800297058  0.5363112617174147   T   T   T
  0.1754789723000225  0.6763086236314875  0.4251874946751028   T   T   T
  0.2691543225070358  0.9771252551550641  0.7288501011126597   T   T   T
  0.1169140095157127  0.6372679220278074  0.6367359128794901   T   T   T
  0.9375004392607451  0.4374995056677591  0.3209961609072352   F   F   F
  0.8910331023327048  0.4422955664568526  0.5221651843747327   T   T   T
  0.6600603256746532  0.1587373548772120  0.4255967682212836   T   T   T
  0.9632302397265694  0.2880064079582577  0.7310851485486923   T   T   T
  0.6351969683252071  0.1109827997059218  0.6395477153257526   T   T   T
  0.9375004392607451  0.9375004392607451  0.3209961609072352   F   F   F
  0.9276778896248752  0.9341614350673674  0.5192285912120430   T   T   T
  0.6665859517528104  0.6670724240687732  0.4251530881920551   T   T   T
  0.7002114995744803  0.6828637034955805  0.6536340180600596   T   T   T
  0.6662606027020052  0.4960725090748720  0.8310849853662847   T   T   T
  0.7116881525354498  0.3497678593732044  0.8243585176043824   T   T   T
  0.6593491833744757  0.2681320305806693  0.8494261908837099   T   T   T
  0.7394303484421697  0.5808699496703186  0.8210790990864705   T   T   T
  0.5818797819791917  0.5217577672563342  0.8610909256344947   T   T   T
  0.8171357458521964  0.3266829027578466  0.8082180008893038   T   T   T
 
  0.00000000E+00  0.00000000E+00  0.00000000E+00
  0.00000000E+00  0.00000000E+00  0.00000000E+00
  0.00000000E+00  0.00000000E+00  0.00000000E+00
  0.00000000E+00  0.00000000E+00  0.00000000E+00
  0.00000000E+00  0.00000000E+00  0.00000000E+00
  0.00000000E+00  0.00000000E+00  0.00000000E+00
  0.00000000E+00  0.00000000E+00  0.00000000E+00
  0.00000000E+00  0.00000000E+00  0.00000000E+00
  0.00000000E+00  0.00000000E+00  0.00000000E+00
  0.00000000E+00  0.00000000E+00  0.00000000E+00
  0.00000000E+00  0.00000000E+00  0.00000000E+00
  0.00000000E+00  0.00000000E+00  0.00000000E+00
  0.00000000E+00  0.00000000E+00  0.00000000E+00
  0.00000000E+00  0.00000000E+00  0.00000000E+00
  0.00000000E+00  0.00000000E+00  0.00000000E+00
  0.00000000E+00  0.00000000E+00  0.00000000E+00
  0.00000000E+00  0.00000000E+00  0.00000000E+00
  0.00000000E+00  0.00000000E+00  0.00000000E+00
  0.00000000E+00  0.00000000E+00  0.00000000E+00
  0.00000000E+00  0.00000000E+00  0.00000000E+00
  0.00000000E+00  0.00000000E+00  0.00000000E+00
  0.00000000E+00  0.00000000E+00  0.00000000E+00
  0.00000000E+00  0.00000000E+00  0.00000000E+00
  0.00000000E+00  0.00000000E+00  0.00000000E+00
  0.00000000E+00  0.00000000E+00  0.00000000E+00
  0.00000000E+00  0.00000000E+00  0.00000000E+00
  0.00000000E+00  0.00000000E+00  0.00000000E+00
  0.00000000E+00  0.00000000E+00  0.00000000E+00
  0.00000000E+00  0.00000000E+00  0.00000000E+00
  0.00000000E+00  0.00000000E+00  0.00000000E+00
  0.00000000E+00  0.00000000E+00  0.00000000E+00
  0.00000000E+00  0.00000000E+00  0.00000000E+00
  0.00000000E+00  0.00000000E+00  0.00000000E+00
  0.00000000E+00  0.00000000E+00  0.00000000E+00
  0.00000000E+00  0.00000000E+00  0.00000000E+00
  0.00000000E+00  0.00000000E+00  0.00000000E+00
  0.00000000E+00  0.00000000E+00  0.00000000E+00
  0.00000000E+00  0.00000000E+00  0.00000000E+00
  0.00000000E+00  0.00000000E+00  0.00000000E+00
  0.00000000E+00  0.00000000E+00  0.00000000E+00
  0.00000000E+00  0.00000000E+00  0.00000000E+00
  0.00000000E+00  0.00000000E+00  0.00000000E+00
  0.00000000E+00  0.00000000E+00  0.00000000E+00
  0.00000000E+00  0.00000000E+00  0.00000000E+00
  0.00000000E+00  0.00000000E+00  0.00000000E+00
  0.00000000E+00  0.00000000E+00  0.00000000E+00
  0.00000000E+00  0.00000000E+00  0.00000000E+00
  0.00000000E+00  0.00000000E+00  0.00000000E+00
  0.00000000E+00  0.00000000E+00  0.00000000E+00
  0.00000000E+00  0.00000000E+00  0.00000000E+00
  0.00000000E+00  0.00000000E+00  0.00000000E+00
  0.00000000E+00  0.00000000E+00  0.00000000E+00
  0.00000000E+00  0.00000000E+00  0.00000000E+00
  0.00000000E+00  0.00000000E+00  0.00000000E+00
  0.00000000E+00  0.00000000E+00  0.00000000E+00
  0.00000000E+00  0.00000000E+00  0.00000000E+00
  0.00000000E+00  0.00000000E+00  0.00000000E+00
  0.00000000E+00  0.00000000E+00  0.00000000E+00
  0.00000000E+00  0.00000000E+00  0.00000000E+00
  0.00000000E+00  0.00000000E+00  0.00000000E+00
  0.00000000E+00  0.00000000E+00  0.00000000E+00
  0.00000000E+00  0.00000000E+00  0.00000000E+00
  0.00000000E+00  0.00000000E+00  0.00000000E+00
  0.00000000E+00  0.00000000E+00  0.00000000E+00
  0.00000000E+00  0.00000000E+00  0.00000000E+00
