# Supplementary material for: Reactions of Surface Peroxides Contribute to Rates and Selectivities for C2H4 Epoxidation on Silver
Source: ACS Catal. 2025 Jan 9;15(2):1387–98. doi: 10.1021/acscatal.4c06945 (PMC11744664; doi:10.1021/acscatal.4c06945)
Supplement: Supplementary file 2 — cs4c06945_si_002.zip [file cs4c06945_si_002.zip › zip_eo_paper_files/geometry_optimization/1021/LH/09_1021_minus_2o/CONTCAR]

Ag  O                                   
   1.00000000000000     
     9.5330621999999998    0.0000000000000000    0.0000000000000000
     0.0000000000000000    9.5330621999999998    0.0000000000000000
     0.0000000000000000    0.0000000000000000   23.2995933000000015
   Ag   O 
    40    18
Selective dynamics
Direct
  0.0625003789443426  0.0625003789443426  0.2698523497403684   F   F   F
  0.3124997967599512  0.3124997967599512  0.2698523497403684   F   F   F
  0.0558973237134723  0.0694863378091106  0.4715791265323909   T   T   T
  0.0744490680590893  0.3152326268032840  0.3698965866198646   T   T   T
  0.3251095441488208  0.3123152983988660  0.4849115130510603   T   T   T
  0.3102803027394039  0.0720872746310298  0.3690929785834932   T   T   T
  0.0349553973030862  0.0465793852379952  0.6228195819565873   T   T   T
  0.0496414323413600  0.3234269906015712  0.5593510388920472   T   T   T
  0.1116947230589214  0.1334080289136121  0.7278769151472668   T   T   T
  0.3107071855944138  0.0604409435321792  0.5681163168334414   T   T   T
  0.0625003789443426  0.5625002635564442  0.2698523497403684   F   F   F
  0.3124997967599512  0.8124996813720600  0.2698523497403684   F   F   F
  0.0329677976533828  0.5613419882728917  0.4695091532295554   T   T   T
  0.0655674659258463  0.8102973314272826  0.3703894968476708   T   T   T
  0.3049066540327310  0.7815196133390471  0.4845197865084463   T   T   T
  0.3036424311557248  0.5630964815365720  0.3689204858857782   T   T   T
  0.0280574333120218  0.4604301511721235  0.6776921536330917   T   T   T
  0.0404166630342074  0.7737094070426391  0.5679247197520666   T   T   T
  0.1794217352762900  0.8188799271007332  0.6818099768714047   T   T   T
  0.2854602172494609  0.5409576365146677  0.5882275487774420   T   T   T
  0.5625002635564442  0.0625003789443426  0.2698523497403684   F   F   F
  0.8124996813720600  0.3124997967599512  0.2698523497403684   F   F   F
  0.5488343388104715  0.0224459836232567  0.4803627845810138   T   T   T
  0.5514708351316598  0.2946971333821017  0.3705280077082123   T   T   T
  0.7769845469312612  0.2990426769233939  0.4730029632138489   T   T   T
  0.7968167138111563  0.0507017893748527  0.3713311391804169   T   T   T
  0.4430019469682502  0.0350715761810438  0.6831360876609104   T   T   T
  0.5487209658592601  0.2773353470230728  0.5960951013712016   T   T   T
  0.8061326377741819  0.1916921078756094  0.6858982729933527   T   T   T
  0.7636694558137119  0.0186268193343575  0.5758294267322785   T   T   T
  0.5625002635564442  0.5625002635564442  0.2698523497403684   F   F   F
  0.8124996813720600  0.8124996813720600  0.2698523497403684   F   F   F
  0.5568744259240860  0.5494298638764008  0.4863597105969927   T   T   T
  0.5532362837873224  0.7985509565382324  0.3708035062087227   T   T   T
  0.7973992324854173  0.8016626740312380  0.4721192009756978   T   T   T
  0.7959814919992557  0.5541532497980109  0.3697672964251529   T   T   T
  0.7171846272808258  0.4583173008815162  0.6782727830662291   T   T   T
  0.5593555930925491  0.7810447232493806  0.5974602296675557   T   T   T
  0.8710319294648523  0.8348277959250013  0.6672645302622504   T   T   T
  0.7947632757630898  0.5843843208353731  0.5769331766871743   T   T   T
  0.4374995056677591  0.4374995056677591  0.3209961609072352   F   F   F
  0.4462048508505679  0.4289963959722910  0.5457971604853339   T   T   T
  0.1980026416407406  0.1981876396787257  0.4263295712197628   T   T   T
  0.1929651764823471  0.2141693745971763  0.6070220839981779   T   T   T
  0.4374995056677591  0.9375004392607451  0.3209961609072352   F   F   F
  0.4366454247864508  0.8943624806863377  0.5380444482674506   T   T   T
  0.1794706507542121  0.6802482655329067  0.4247333550082323   T   T   T
  0.2636130767817786  0.9781917541866650  0.7297086315696795   T   T   T
  0.1230797574890621  0.6373378295477862  0.6355606352266524   T   T   T
  0.9375004392607451  0.4374995056677591  0.3209961609072352   F   F   F
  0.8937548719989035  0.4439840955496737  0.5188223087570737   T   T   T
  0.6587211478244235  0.1572969694061121  0.4255318500379107   T   T   T
  0.9614127004806781  0.2925805074791512  0.7299016781867366   T   T   T
  0.6338795024833861  0.1066887439455459  0.6426385864468892   T   T   T
  0.9375004392607451  0.9375004392607451  0.3209961609072352   F   F   F
  0.9255960664442485  0.9359571608362561  0.5202865738843409   T   T   T
  0.6664290687005031  0.6675245194430655  0.4253678824729306   T   T   T
  0.7021803883806975  0.6804999606429749  0.6526094847379325   T   T   T
 
  0.00000000E+00  0.00000000E+00  0.00000000E+00
  0.00000000E+00  0.00000000E+00  0.00000000E+00
  0.00000000E+00  0.00000000E+00  0.00000000E+00
  0.00000000E+00  0.00000000E+00  0.00000000E+00
  0.00000000E+00  0.00000000E+00  0.00000000E+00
  0.00000000E+00  0.00000000E+00  0.00000000E+00
  0.00000000E+00  0.00000000E+00  0.00000000E+00
  0.00000000E+00  0.00000000E+00  0.00000000E+00
  0.00000000E+00  0.00000000E+00  0.00000000E+00
  0.00000000E+00  0.00000000E+00  0.00000000E+00
  0.00000000E+00  0.00000000E+00  0.00000000E+00
  0.00000000E+00  0.00000000E+00  0.00000000E+00
  0.00000000E+00  0.00000000E+00  0.00000000E+00
  0.00000000E+00  0.00000000E+00  0.00000000E+00
  0.00000000E+00  0.00000000E+00  0.00000000E+00
  0.00000000E+00  0.00000000E+00  0.00000000E+00
  0.00000000E+00  0.00000000E+00  0.00000000E+00
  0.00000000E+00  0.00000000E+00  0.00000000E+00
  0.00000000E+00  0.00000000E+00  0.00000000E+00
  0.00000000E+00  0.00000000E+00  0.00000000E+00
  0.00000000E+00  0.00000000E+00  0.00000000E+00
  0.00000000E+00  0.00000000E+00  0.00000000E+00
  0.00000000E+00  0.00000000E+00  0.00000000E+00
  0.00000000E+00  0.00000000E+00  0.00000000E+00
  0.00000000E+00  0.00000000E+00  0.00000000E+00
  0.00000000E+00  0.00000000E+00  0.00000000E+00
  0.00000000E+00  0.00000000E+00  0.00000000E+00
  0.00000000E+00  0.00000000E+00  0.00000000E+00
  0.00000000E+00  0.00000000E+00  0.00000000E+00
  0.00000000E+00  0.00000000E+00  0.00000000E+00
  0.00000000E+00  0.00000000E+00  0.00000000E+00
  0.00000000E+00  0.00000000E+00  0.00000000E+00
  0.00000000E+00  0.00000000E+00  0.00000000E+00
  0.00000000E+00  0.00000000E+00  0.00000000E+00
  0.00000000E+00  0.00000000E+00  0.00000000E+00
  0.00000000E+00  0.00000000E+00  0.00000000E+00
  0.00000000E+00  0.00000000E+00  0.00000000E+00
  0.00000000E+00  0.00000000E+00  0.00000000E+00
  0.00000000E+00  0.00000000E+00  0.00000000E+00
  0.00000000E+00  0.00000000E+00  0.00000000E+00
  0.00000000E+00  0.00000000E+00  0.00000000E+00
  0.00000000E+00  0.00000000E+00  0.00000000E+00
  0.00000000E+00  0.00000000E+00  0.00000000E+00
  0.00000000E+00  0.00000000E+00  0.00000000E+00
  0.00000000E+00  0.00000000E+00  0.00000000E+00
  0.00000000E+00  0.00000000E+00  0.00000000E+00
  0.00000000E+00  0.00000000E+00  0.00000000E+00
  0.00000000E+00  0.00000000E+00  0.00000000E+00
  0.00000000E+00  0.00000000E+00  0.00000000E+00
  0.00000000E+00  0.00000000E+00  0.00000000E+00
  0.00000000E+00  0.00000000E+00  0.00000000E+00
  0.00000000E+00  0.00000000E+00  0.00000000E+00
  0.00000000E+00  0.00000000E+00  0.00000000E+00
  0.00000000E+00  0.00000000E+00  0.00000000E+00
  0.00000000E+00  0.00000000E+00  0.00000000E+00
  0.00000000E+00  0.00000000E+00  0.00000000E+00
  0.00000000E+00  0.00000000E+00  0.00000000E+00
  0.00000000E+00  0.00000000E+00  0.00000000E+00
