# Supplementary material for: Reactions of Surface Peroxides Contribute to Rates and Selectivities for C2H4 Epoxidation on Silver
Source: ACS Catal. 2025 Jan 9;15(2):1387–98. doi: 10.1021/acscatal.4c06945 (PMC11744664; doi:10.1021/acscatal.4c06945)
Supplement: Supplementary file 2 — cs4c06945_si_002.zip [file cs4c06945_si_002.zip › zip_eo_paper_files/geometry_optimization/1021/LH/10_aa_plus_o/CONTCAR]

Ag  O  C  H                             
   1.00000000000000     
     9.5330621999999998    0.0000000000000000    0.0000000000000000
     0.0000000000000000    9.5330621999999998    0.0000000000000000
     0.0000000000000000    0.0000000000000000   27.5285219999999988
   Ag   O    C    H 
    40    20     2     4
Selective dynamics
Direct
  0.0625003800000030  0.0625003800000030  0.0596022743828044   F   F   F
  0.3124997999999977  0.3124997999999977  0.0596022743828044   F   F   F
  0.0725077139149686  0.0517408654987048  0.2341824037568625   T   T   T
  0.0687338795630229  0.3071075288971584  0.1439453059038001   T   T   T
  0.2941578490079015  0.3277742185426938  0.2390605137980562   T   T   T
  0.3120427845975698  0.0703199765732295  0.1450999293857294   T   T   T
  0.0071160830548581  0.0550468881295822  0.3832637102859272   T   T   T
  0.0516974781765623  0.3278469321494604  0.3181574984369827   T   T   T
  0.2048013041823870  0.1820626569315522  0.4446179205013203   T   T   T
  0.3117039922362569  0.0684766172379739  0.3185670637757056   T   T   T
  0.0625003800000030  0.5625002600000002  0.0596022743828044   F   F   F
  0.3124997999999977  0.8124996800000019  0.0596022743828044   F   F   F
  0.0460109937537386  0.5711506583305630  0.2382119429185413   T   T   T
  0.0638298621127169  0.8082377050098927  0.1464775134463057   T   T   T
  0.3096839738352078  0.8044983710312773  0.2384645995260597   T   T   T
  0.3060973936570889  0.5621894261983917  0.1466207432676839   T   T   T
  0.0902016493796181  0.4993618308631821  0.4150832572049755   T   T   T
  0.0425585034478543  0.7969846085306108  0.3305068841801529   T   T   T
  0.2688977708667667  0.8729603216235325  0.4087938450998149   T   T   T
  0.2836964903984371  0.5816146117638433  0.3313723700242142   T   T   T
  0.5625002600000002  0.0625003800000030  0.0596022743828044   F   F   F
  0.8124996800000019  0.3124997999999977  0.0596022743828044   F   F   F
  0.5637975851086540  0.0487725247149247  0.2365015913487470   T   T   T
  0.5648525215296003  0.3035177831403813  0.1445729121971255   T   T   T
  0.7931906304011266  0.3227160726674806  0.2375815648897131   T   T   T
  0.8084204834759062  0.0651675583123755  0.1458570637440904   T   T   T
  0.5254200416635011  0.1052395411546633  0.3981582526057198   T   T   T
  0.5522819995485980  0.3173922910576454  0.3149368703944903   T   T   T
  0.8446387113315788  0.2604316962678555  0.4400774351823695   T   T   T
  0.7995918297895681  0.0425547704148348  0.3109990189880342   T   T   T
  0.5625002600000002  0.5625002600000002  0.0596022743828044   F   F   F
  0.8124996800000019  0.8124996800000019  0.0596022743828044   F   F   F
  0.5424706805699075  0.5697629479000199  0.2386597430186809   T   T   T
  0.5607078969066700  0.8035541002441912  0.1448414771447084   T   T   T
  0.8112228894424952  0.7980664501625699  0.2321172532672105   T   T   T
  0.8011393269324573  0.5576748007739725  0.1452316297392006   T   T   T
  0.6227941161949438  0.4617856163182886  0.4143338200021904   T   T   T
  0.5358452904934180  0.7911498713100233  0.3350195913694500   T   T   T
  0.7990324393693573  0.8516307147025397  0.3902195091177258   T   T   T
  0.7786838861342749  0.5718983145547707  0.3306966482022874   T   T   T
  0.4374995100000021  0.4374995100000021  0.1043431217939670   F   F   F
  0.4087447959617008  0.4605081087597756  0.2848298577596463   T   T   T
  0.1903666062175322  0.1903719272571817  0.1919316256727823   T   T   T
  0.6297382071396148  0.2539150971689991  0.4440084007213823   T   T   T
  0.1804104066730812  0.1972983639647467  0.3569721224564376   T   T   T
  0.4374995100000021  0.9375004400000009  0.1043431217939670   F   F   F
  0.4414815520934197  0.9238077276081671  0.2824766048667430   T   T   T
  0.1823744069650151  0.6834827511287840  0.1931039198975073   T   T   T
  0.3689444883040908  0.0394316367787467  0.4437796982631938   T   T   T
  0.1611237779326858  0.6899424226674418  0.3828429906846366   T   T   T
  0.9375004400000009  0.4374995100000021  0.1043431217939670   F   F   F
  0.9071263106245796  0.4591288967504670  0.2821568565074328   T   T   T
  0.6838171122146838  0.1826529574073866  0.1926691949204172   T   T   T
  0.0442687921137147  0.3229876590166623  0.4565299289206582   T   T   T
  0.6781870753787840  0.1740096823690568  0.3503491118220281   T   T   T
  0.9375004400000009  0.9375004400000009  0.1043431217939670   F   F   F
  0.9463875179976524  0.9163210527908519  0.2749416030670772   T   T   T
  0.6751641164519385  0.6760823611446088  0.1911017096870078   T   T   T
  0.6549446977068552  0.6706993239429966  0.3843260472348851   T   T   T
  0.4549737469124975  0.5310702071448953  0.4860751983532639   T   T   T
  0.2981545393730617  0.4524882205223997  0.5488151945129630   T   T   T
  0.4060645882493993  0.4337791397190667  0.5100752619042686   T   T   T
  0.1993907411629320  0.4044340099299762  0.5358022422552988   T   T   T
  0.2805975262394188  0.5636602069843101  0.5570883477049917   T   T   T
  0.3288959864803765  0.3939729184149415  0.5816542710615098   T   T   T
  0.4417620191832878  0.3243305707294185  0.5026105390234140   T   T   T
 
  0.00000000E+00  0.00000000E+00  0.00000000E+00
  0.00000000E+00  0.00000000E+00  0.00000000E+00
  0.00000000E+00  0.00000000E+00  0.00000000E+00
  0.00000000E+00  0.00000000E+00  0.00000000E+00
  0.00000000E+00  0.00000000E+00  0.00000000E+00
  0.00000000E+00  0.00000000E+00  0.00000000E+00
  0.00000000E+00  0.00000000E+00  0.00000000E+00
  0.00000000E+00  0.00000000E+00  0.00000000E+00
  0.00000000E+00  0.00000000E+00  0.00000000E+00
  0.00000000E+00  0.00000000E+00  0.00000000E+00
  0.00000000E+00  0.00000000E+00  0.00000000E+00
  0.00000000E+00  0.00000000E+00  0.00000000E+00
  0.00000000E+00  0.00000000E+00  0.00000000E+00
  0.00000000E+00  0.00000000E+00  0.00000000E+00
  0.00000000E+00  0.00000000E+00  0.00000000E+00
  0.00000000E+00  0.00000000E+00  0.00000000E+00
  0.00000000E+00  0.00000000E+00  0.00000000E+00
  0.00000000E+00  0.00000000E+00  0.00000000E+00
  0.00000000E+00  0.00000000E+00  0.00000000E+00
  0.00000000E+00  0.00000000E+00  0.00000000E+00
  0.00000000E+00  0.00000000E+00  0.00000000E+00
  0.00000000E+00  0.00000000E+00  0.00000000E+00
  0.00000000E+00  0.00000000E+00  0.00000000E+00
  0.00000000E+00  0.00000000E+00  0.00000000E+00
  0.00000000E+00  0.00000000E+00  0.00000000E+00
  0.00000000E+00  0.00000000E+00  0.00000000E+00
  0.00000000E+00  0.00000000E+00  0.00000000E+00
  0.00000000E+00  0.00000000E+00  0.00000000E+00
  0.00000000E+00  0.00000000E+00  0.00000000E+00
  0.00000000E+00  0.00000000E+00  0.00000000E+00
  0.00000000E+00  0.00000000E+00  0.00000000E+00
  0.00000000E+00  0.00000000E+00  0.00000000E+00
  0.00000000E+00  0.00000000E+00  0.00000000E+00
  0.00000000E+00  0.00000000E+00  0.00000000E+00
  0.00000000E+00  0.00000000E+00  0.00000000E+00
  0.00000000E+00  0.00000000E+00  0.00000000E+00
  0.00000000E+00  0.00000000E+00  0.00000000E+00
  0.00000000E+00  0.00000000E+00  0.00000000E+00
  0.00000000E+00  0.00000000E+00  0.00000000E+00
  0.00000000E+00  0.00000000E+00  0.00000000E+00
  0.00000000E+00  0.00000000E+00  0.00000000E+00
  0.00000000E+00  0.00000000E+00  0.00000000E+00
  0.00000000E+00  0.00000000E+00  0.00000000E+00
  0.00000000E+00  0.00000000E+00  0.00000000E+00
  0.00000000E+00  0.00000000E+00  0.00000000E+00
  0.00000000E+00  0.00000000E+00  0.00000000E+00
  0.00000000E+00  0.00000000E+00  0.00000000E+00
  0.00000000E+00  0.00000000E+00  0.00000000E+00
  0.00000000E+00  0.00000000E+00  0.00000000E+00
  0.00000000E+00  0.00000000E+00  0.00000000E+00
  0.00000000E+00  0.00000000E+00  0.00000000E+00
  0.00000000E+00  0.00000000E+00  0.00000000E+00
  0.00000000E+00  0.00000000E+00  0.00000000E+00
  0.00000000E+00  0.00000000E+00  0.00000000E+00
  0.00000000E+00  0.00000000E+00  0.00000000E+00
  0.00000000E+00  0.00000000E+00  0.00000000E+00
  0.00000000E+00  0.00000000E+00  0.00000000E+00
  0.00000000E+00  0.00000000E+00  0.00000000E+00
  0.00000000E+00  0.00000000E+00  0.00000000E+00
  0.00000000E+00  0.00000000E+00  0.00000000E+00
  0.00000000E+00  0.00000000E+00  0.00000000E+00
  0.00000000E+00  0.00000000E+00  0.00000000E+00
  0.00000000E+00  0.00000000E+00  0.00000000E+00
  0.00000000E+00  0.00000000E+00  0.00000000E+00
  0.00000000E+00  0.00000000E+00  0.00000000E+00
  0.00000000E+00  0.00000000E+00  0.00000000E+00
