# Supplementary material for: Reactions of Surface Peroxides Contribute to Rates and Selectivities for C2H4 Epoxidation on Silver
Source: ACS Catal. 2025 Jan 9;15(2):1387–98. doi: 10.1021/acscatal.4c06945 (PMC11744664; doi:10.1021/acscatal.4c06945)
Supplement: Supplementary file 2 — cs4c06945_si_002.zip [file cs4c06945_si_002.zip › zip_eo_paper_files/geometry_optimization/1021/LH/11_aa/CONTCAR]

Ag  O  C  H                             
   1.00000000000000     
     9.5330621999999998    0.0000000000000000    0.0000000000000000
     0.0000000000000000    9.5330621999999998    0.0000000000000000
     0.0000000000000000    0.0000000000000000   27.5285219999999988
   Ag   O    C    H 
    40    19     2     4
Selective dynamics
Direct
  0.0625003800000030  0.0625003800000030  0.0576656458345255   F   F   F
  0.3124997984709523  0.3124997984709523  0.0576656458345255   F   F   F
  0.0614612663255551  0.0725759540770131  0.2279777561941448   T   T   T
  0.0756044723884968  0.3166387007866186  0.1421815622238001   T   T   T
  0.3257169360831972  0.3208636783580622  0.2390289977474105   T   T   T
  0.3129299499506457  0.0740144228683736  0.1416533578174672   T   T   T
  0.0418751368714536  0.0535045723027633  0.3552404715975131   T   T   T
  0.0518457949900709  0.3264645949679004  0.3033894778711784   T   T   T
  0.1214050088628598  0.1301066365124491  0.4451216161543550   T   T   T
  0.3168369430407677  0.0628377870642122  0.3081470329177391   T   T   T
  0.0625003800000030  0.5625002632284932  0.0576656458345255   F   F   F
  0.3124997984709523  0.8124996816993999  0.0576656458345255   F   F   F
  0.0297424325001874  0.5624730155880413  0.2289093491960476   T   T   T
  0.0637794147065240  0.8084586210322418  0.1431062881769206   T   T   T
  0.3051158932001112  0.7812639889215863  0.2387913112568420   T   T   T
  0.3035607320843020  0.5615372109963495  0.1424120472672974   T   T   T
  0.0233412103549595  0.4608689161228752  0.4029917959362005   T   T   T
  0.0358768404072949  0.7784180244791939  0.3101515236634332   T   T   T
  0.1809508322449002  0.8210230968583738  0.4053020037482615   T   T   T
  0.2790436648924319  0.5470545367348985  0.3265225716580477   T   T   T
  0.5625002632284932  0.0625003800000030  0.0576656458345255   F   F   F
  0.8124996816993999  0.3124997984709523  0.0576656458345255   F   F   F
  0.5525288336176176  0.0244597076735566  0.2344250484209766   T   T   T
  0.5540830829876849  0.2972451378628670  0.1428654791732526   T   T   T
  0.7754878637974723  0.3024218073662289  0.2325908188998752   T   T   T
  0.7997308545940767  0.0540013015897634  0.1435280475074749   T   T   T
  0.4494352333368314  0.0419921423715788  0.4054700503503018   T   T   T
  0.5499255784232578  0.2893437194083019  0.3321837629585052   T   T   T
  0.8137437589340655  0.1964006027982773  0.4085892606436996   T   T   T
  0.7682671552042083  0.0320454754276082  0.3148811148829090   T   T   T
  0.5625002632284932  0.5625002632284932  0.0576656458345255   F   F   F
  0.8124996816993999  0.8124996816993999  0.0576656458345255   F   F   F
  0.5582141231255013  0.5567717693524291  0.2406572649685486   T   T   T
  0.5556714963763721  0.8002329908637474  0.1428561981651299   T   T   T
  0.8014905137397953  0.8064899735914651  0.2281519295352350   T   T   T
  0.7992466926860499  0.5560838687695198  0.1425225821393553   T   T   T
  0.7017935221228307  0.4647238120598327  0.4108128641401544   T   T   T
  0.5683919608693151  0.7907072437629464  0.3337219435954035   T   T   T
  0.8702546815455404  0.8525488448677547  0.3938795974293036   T   T   T
  0.7967059759784487  0.5795169772969111  0.3245387353487011   T   T   T
  0.4374995077063843  0.4374995077063843  0.1009527500241418   F   F   F
  0.4434244524519362  0.4403779176840077  0.2907137058214801   T   T   T
  0.2019690042711484  0.2021842457542066  0.1897076936627056   T   T   T
  0.5420811869173384  0.4609574336473311  0.4771886966533138   T   T   T
  0.2017145224736797  0.2181108482294785  0.3412750383617494   T   T   T
  0.4374995077063843  0.9375004402214842  0.1009527500241418   F   F   F
  0.4403415815736393  0.8951042039070248  0.2827332412810052   T   T   T
  0.1768066269635896  0.6777214155048742  0.1894116740997067   T   T   T
  0.2749069592189780  0.9751349394544917  0.4461705425511465   T   T   T
  0.1156712170632661  0.6408632844761140  0.3671559864550458   T   T   T
  0.9375004402214842  0.4374995077063843  0.1009527500241418   F   F   F
  0.8904927428509153  0.4473314205852567  0.2722361239390428   T   T   T
  0.6636021253071120  0.1624740699100913  0.1895443004040593   T   T   T
  0.9713640133752945  0.2889376369739708  0.4475866773431508   T   T   T
  0.6377172518638351  0.1204208023996144  0.3712783649470222   T   T   T
  0.9375004402214842  0.9375004402214842  0.1009527500241418   F   F   F
  0.9284982309396167  0.9415698453877336  0.2688654528067356   T   T   T
  0.6708348122278202  0.6712666742440596  0.1891263557773666   T   T   T
  0.7056388704176749  0.6935402869812224  0.3833637673624701   T   T   T
  0.5261160754494845  0.7122475089084956  0.4891286988867756   T   T   T
  0.4924972259579649  0.5629630210950819  0.4987508775627663   T   T   T
  0.4155484586379207  0.5417649515599446  0.5283853362854793   T   T   T
  0.5976599318809783  0.7239928088314730  0.4580264736713474   T   T   T
  0.4284407117003778  0.7724157699446091  0.4828475031075573   T   T   T
  0.5724477624402363  0.7579218647722827  0.5223409284884053   T   T   T
 
  0.00000000E+00  0.00000000E+00  0.00000000E+00
  0.00000000E+00  0.00000000E+00  0.00000000E+00
  0.00000000E+00  0.00000000E+00  0.00000000E+00
  0.00000000E+00  0.00000000E+00  0.00000000E+00
  0.00000000E+00  0.00000000E+00  0.00000000E+00
  0.00000000E+00  0.00000000E+00  0.00000000E+00
  0.00000000E+00  0.00000000E+00  0.00000000E+00
  0.00000000E+00  0.00000000E+00  0.00000000E+00
  0.00000000E+00  0.00000000E+00  0.00000000E+00
  0.00000000E+00  0.00000000E+00  0.00000000E+00
  0.00000000E+00  0.00000000E+00  0.00000000E+00
  0.00000000E+00  0.00000000E+00  0.00000000E+00
  0.00000000E+00  0.00000000E+00  0.00000000E+00
  0.00000000E+00  0.00000000E+00  0.00000000E+00
  0.00000000E+00  0.00000000E+00  0.00000000E+00
  0.00000000E+00  0.00000000E+00  0.00000000E+00
  0.00000000E+00  0.00000000E+00  0.00000000E+00
  0.00000000E+00  0.00000000E+00  0.00000000E+00
  0.00000000E+00  0.00000000E+00  0.00000000E+00
  0.00000000E+00  0.00000000E+00  0.00000000E+00
  0.00000000E+00  0.00000000E+00  0.00000000E+00
  0.00000000E+00  0.00000000E+00  0.00000000E+00
  0.00000000E+00  0.00000000E+00  0.00000000E+00
  0.00000000E+00  0.00000000E+00  0.00000000E+00
  0.00000000E+00  0.00000000E+00  0.00000000E+00
  0.00000000E+00  0.00000000E+00  0.00000000E+00
  0.00000000E+00  0.00000000E+00  0.00000000E+00
  0.00000000E+00  0.00000000E+00  0.00000000E+00
  0.00000000E+00  0.00000000E+00  0.00000000E+00
  0.00000000E+00  0.00000000E+00  0.00000000E+00
  0.00000000E+00  0.00000000E+00  0.00000000E+00
  0.00000000E+00  0.00000000E+00  0.00000000E+00
  0.00000000E+00  0.00000000E+00  0.00000000E+00
  0.00000000E+00  0.00000000E+00  0.00000000E+00
  0.00000000E+00  0.00000000E+00  0.00000000E+00
  0.00000000E+00  0.00000000E+00  0.00000000E+00
  0.00000000E+00  0.00000000E+00  0.00000000E+00
  0.00000000E+00  0.00000000E+00  0.00000000E+00
  0.00000000E+00  0.00000000E+00  0.00000000E+00
  0.00000000E+00  0.00000000E+00  0.00000000E+00
  0.00000000E+00  0.00000000E+00  0.00000000E+00
  0.00000000E+00  0.00000000E+00  0.00000000E+00
  0.00000000E+00  0.00000000E+00  0.00000000E+00
  0.00000000E+00  0.00000000E+00  0.00000000E+00
  0.00000000E+00  0.00000000E+00  0.00000000E+00
  0.00000000E+00  0.00000000E+00  0.00000000E+00
  0.00000000E+00  0.00000000E+00  0.00000000E+00
  0.00000000E+00  0.00000000E+00  0.00000000E+00
  0.00000000E+00  0.00000000E+00  0.00000000E+00
  0.00000000E+00  0.00000000E+00  0.00000000E+00
  0.00000000E+00  0.00000000E+00  0.00000000E+00
  0.00000000E+00  0.00000000E+00  0.00000000E+00
  0.00000000E+00  0.00000000E+00  0.00000000E+00
  0.00000000E+00  0.00000000E+00  0.00000000E+00
  0.00000000E+00  0.00000000E+00  0.00000000E+00
  0.00000000E+00  0.00000000E+00  0.00000000E+00
  0.00000000E+00  0.00000000E+00  0.00000000E+00
  0.00000000E+00  0.00000000E+00  0.00000000E+00
  0.00000000E+00  0.00000000E+00  0.00000000E+00
  0.00000000E+00  0.00000000E+00  0.00000000E+00
  0.00000000E+00  0.00000000E+00  0.00000000E+00
  0.00000000E+00  0.00000000E+00  0.00000000E+00
  0.00000000E+00  0.00000000E+00  0.00000000E+00
  0.00000000E+00  0.00000000E+00  0.00000000E+00
  0.00000000E+00  0.00000000E+00  0.00000000E+00
