# Supplementary material for: Reactions of Surface Peroxides Contribute to Rates and Selectivities for C2H4 Epoxidation on Silver
Source: ACS Catal. 2025 Jan 9;15(2):1387–98. doi: 10.1021/acscatal.4c06945 (PMC11744664; doi:10.1021/acscatal.4c06945)
Supplement: Supplementary file 2 — cs4c06945_si_002.zip [file cs4c06945_si_002.zip › zip_eo_paper_files/geometry_optimization/1021/LH/O2_2O__pathway_structures/12_1021_o2_dissociated_to_o_plus_o_dissociated_o2_pathway/CONTCAR]

Ag  O                                   
   1.00000000000000     
     9.5330621999999998    0.0000000000000000    0.0000000000000000
     0.0000000000000000    9.5330621999999998    0.0000000000000000
     0.0000000000000000    0.0000000000000000   23.2995933000000015
   Ag   O 
    40    20
Selective dynamics
Direct
  0.0625003789443426  0.0625003789443426  0.2698523497403684   F   F   F
  0.3124997967599512  0.3124997967599512  0.2698523497403684   F   F   F
  0.0782576740706289  0.0710945538842384  0.4676718465743626   T   T   T
  0.0791992920721653  0.3188263526404320  0.3678483382297154   T   T   T
  0.3340683262091111  0.3239374320952741  0.4815632003145184   T   T   T
  0.3172249594464212  0.0801922363286711  0.3668239199661984   T   T   T
  0.0693818446455243  0.0501607923514041  0.6347368083542809   T   T   T
  0.0660021259812545  0.3246187730325086  0.5624070926412238   T   T   T
  0.2808073066618638  0.2614545280178635  0.7050787995583431   T   T   T
  0.3422382306313146  0.0482172582753233  0.5622725088638328   T   T   T
  0.0625003789443426  0.5625002635564442  0.2698523497403684   F   F   F
  0.3124997967599512  0.8124996813720600  0.2698523497403684   F   F   F
  0.0452353643005341  0.5732099716868199  0.4802842856443477   T   T   T
  0.0679603224766235  0.8111570920989625  0.3717945577979153   T   T   T
  0.3281047010541522  0.7827638104093602  0.4838623175899296   T   T   T
  0.3063266938425087  0.5639035772492443  0.3713318460073077   T   T   T
  0.0847853516823773  0.5024436056974169  0.6752854297131383   T   T   T
  0.0586292309686725  0.8006813014900201  0.5706397291392231   T   T   T
  0.2502180856253045  0.8625259062743119  0.6772429428389001   T   T   T
  0.3168632751577942  0.5687853742969514  0.5873635654397102   T   T   T
  0.5625002635564442  0.0625003789443426  0.2698523497403684   F   F   F
  0.8124996813720600  0.3124997967599512  0.2698523497403684   F   F   F
  0.5849721836073535  0.0362633179073631  0.4809771464017433   T   T   T
  0.5635530815088508  0.3061607163366121  0.3719237071065697   T   T   T
  0.7948644091468242  0.3186762082366164  0.4832588174396077   T   T   T
  0.8110817474873573  0.0667575745137676  0.3717339981115005   T   T   T
  0.5209800667930180  0.0621898702841623  0.6748208323176600   T   T   T
  0.5883114890743008  0.2945946205997992  0.5858880377791256   T   T   T
  0.8822081496382611  0.2324434807613971  0.6767778318112897   T   T   T
  0.8193009002727389  0.0397303505314490  0.5707397293387144   T   T   T
  0.5625002635564442  0.5625002635564442  0.2698523497403684   F   F   F
  0.8124996813720600  0.8124996813720600  0.2698523497403684   F   F   F
  0.5649848792902815  0.5546464501716440  0.4811414789935363   T   T   T
  0.5584743012299862  0.8013022940677931  0.3683796284108455   T   T   T
  0.8145585525191114  0.8062964685274061  0.4648305762200603   T   T   T
  0.8009380442313675  0.5592237482347688  0.3678161418209271   T   T   T
  0.5343775769201762  0.5015356022515793  0.6840471236386133   T   T   T
  0.5724464244392412  0.7852162216627707  0.6038979221987287   T   T   T
  0.8563244849421886  0.8376445833939880  0.6585936528051890   T   T   T
  0.8013157350743680  0.5559000231540602  0.6041753896160419   T   T   T
  0.4374995056677591  0.4374995056677591  0.3209961609072352   F   F   F
  0.4568325978834917  0.4371372834694582  0.5408333471566388   T   T   T
  0.2093395266876998  0.2094622823607375  0.4234673318160037   T   T   T
  0.4894920051778654  0.2840654021011009  0.6997002746118332   T   T   T
  0.2198136840492074  0.2017994496034669  0.5969444843467966   T   T   T
  0.4374995056677591  0.9375004392607451  0.3209961609072352   F   F   F
  0.4790250224007248  0.8896262157553962  0.5335895451034416   T   T   T
  0.1850987651828927  0.6850637031736457  0.4278842183140955   T   T   T
  0.3234752299007880  0.0424386447493504  0.7154523045384810   T   T   T
  0.1635445792138606  0.6877096904647366  0.6344936175953564   T   T   T
  0.9375004392607451  0.4374995056677591  0.3209961609072352   F   F   F
  0.9071969515217214  0.4618235173770932  0.5343515235598290   T   T   T
  0.6858119187034298  0.1834115515898168  0.4278949361453256   T   T   T
  0.0623148373956383  0.3053976448678974  0.7153227855505229   T   T   T
  0.7067638023556947  0.1440428346852487  0.6346266294897065   T   T   T
  0.9375004392607451  0.9375004392607451  0.3209961609072352   F   F   F
  0.9492778814691443  0.9313421190199753  0.5122689767870346   T   T   T
  0.6754047899335693  0.6751996962956696  0.4223691165124748   T   T   T
  0.6852746264821262  0.6696219591958672  0.6662136439435133   T   T   T
  0.3081263642823905  0.4698166678231067  0.6981490659090667   T   T   T
 
  0.00000000E+00  0.00000000E+00  0.00000000E+00
  0.00000000E+00  0.00000000E+00  0.00000000E+00
  0.00000000E+00  0.00000000E+00  0.00000000E+00
  0.00000000E+00  0.00000000E+00  0.00000000E+00
  0.00000000E+00  0.00000000E+00  0.00000000E+00
  0.00000000E+00  0.00000000E+00  0.00000000E+00
  0.00000000E+00  0.00000000E+00  0.00000000E+00
  0.00000000E+00  0.00000000E+00  0.00000000E+00
  0.00000000E+00  0.00000000E+00  0.00000000E+00
  0.00000000E+00  0.00000000E+00  0.00000000E+00
  0.00000000E+00  0.00000000E+00  0.00000000E+00
  0.00000000E+00  0.00000000E+00  0.00000000E+00
  0.00000000E+00  0.00000000E+00  0.00000000E+00
  0.00000000E+00  0.00000000E+00  0.00000000E+00
  0.00000000E+00  0.00000000E+00  0.00000000E+00
  0.00000000E+00  0.00000000E+00  0.00000000E+00
  0.00000000E+00  0.00000000E+00  0.00000000E+00
  0.00000000E+00  0.00000000E+00  0.00000000E+00
  0.00000000E+00  0.00000000E+00  0.00000000E+00
  0.00000000E+00  0.00000000E+00  0.00000000E+00
  0.00000000E+00  0.00000000E+00  0.00000000E+00
  0.00000000E+00  0.00000000E+00  0.00000000E+00
  0.00000000E+00  0.00000000E+00  0.00000000E+00
  0.00000000E+00  0.00000000E+00  0.00000000E+00
  0.00000000E+00  0.00000000E+00  0.00000000E+00
  0.00000000E+00  0.00000000E+00  0.00000000E+00
  0.00000000E+00  0.00000000E+00  0.00000000E+00
  0.00000000E+00  0.00000000E+00  0.00000000E+00
  0.00000000E+00  0.00000000E+00  0.00000000E+00
  0.00000000E+00  0.00000000E+00  0.00000000E+00
  0.00000000E+00  0.00000000E+00  0.00000000E+00
  0.00000000E+00  0.00000000E+00  0.00000000E+00
  0.00000000E+00  0.00000000E+00  0.00000000E+00
  0.00000000E+00  0.00000000E+00  0.00000000E+00
  0.00000000E+00  0.00000000E+00  0.00000000E+00
  0.00000000E+00  0.00000000E+00  0.00000000E+00
  0.00000000E+00  0.00000000E+00  0.00000000E+00
  0.00000000E+00  0.00000000E+00  0.00000000E+00
  0.00000000E+00  0.00000000E+00  0.00000000E+00
  0.00000000E+00  0.00000000E+00  0.00000000E+00
  0.00000000E+00  0.00000000E+00  0.00000000E+00
  0.00000000E+00  0.00000000E+00  0.00000000E+00
  0.00000000E+00  0.00000000E+00  0.00000000E+00
  0.00000000E+00  0.00000000E+00  0.00000000E+00
  0.00000000E+00  0.00000000E+00  0.00000000E+00
  0.00000000E+00  0.00000000E+00  0.00000000E+00
  0.00000000E+00  0.00000000E+00  0.00000000E+00
  0.00000000E+00  0.00000000E+00  0.00000000E+00
  0.00000000E+00  0.00000000E+00  0.00000000E+00
  0.00000000E+00  0.00000000E+00  0.00000000E+00
  0.00000000E+00  0.00000000E+00  0.00000000E+00
  0.00000000E+00  0.00000000E+00  0.00000000E+00
  0.00000000E+00  0.00000000E+00  0.00000000E+00
  0.00000000E+00  0.00000000E+00  0.00000000E+00
  0.00000000E+00  0.00000000E+00  0.00000000E+00
  0.00000000E+00  0.00000000E+00  0.00000000E+00
  0.00000000E+00  0.00000000E+00  0.00000000E+00
  0.00000000E+00  0.00000000E+00  0.00000000E+00
  0.00000000E+00  0.00000000E+00  0.00000000E+00
  0.00000000E+00  0.00000000E+00  0.00000000E+00
