# Supplementary material for: Reactions of Surface Peroxides Contribute to Rates and Selectivities for C2H4 Epoxidation on Silver
Source: ACS Catal. 2025 Jan 9;15(2):1387–98. doi: 10.1021/acscatal.4c06945 (PMC11744664; doi:10.1021/acscatal.4c06945)
Supplement: Supplementary file 2 — cs4c06945_si_002.zip [file cs4c06945_si_002.zip › zip_eo_paper_files/geometry_optimization/1021/LH/O2_2O__pathway_structures/13_c2h4_adsorbed_on_o_plus_o_surface_dissociated_o2_pathway/POSCAR]

Ag   O    C    H 
   1.00000000000000     
   9.5330621999999998   0.0000000000000000   0.0000000000000000
   0.0000000000000000   9.5330621999999998   0.0000000000000000
   0.0000000000000000   0.0000000000000000  27.5285219999999988
Ag   O    C    H 
40  20  2  4  
Selective dynamics
Direct
  0.0625003800000030  0.0625003800000030  0.0596022743828044 F F F
  0.3124997999999977  0.3124997999999977  0.0596022743828044 F F F
  0.0678098065371621  0.0636812072394891  0.2364405215058782 T T T
  0.0680460764282341  0.3111115939199200  0.1456759548262740 T T T
  0.3090871370622361  0.3226616111490842  0.2377970270044309 T T T
  0.3107030941930889  0.0694699805937276  0.1453293926662581 T T T
  0.9751165261549992  0.0830404194598183  0.3860706182172044 T T T
  0.0603517652022653  0.3214202436560492  0.3195530554832994 T T T
  0.2272940813496951  0.2578769352688407  0.4386685328940000 T T T
  0.3098068196459328  0.0851905538909528  0.3197765699455601 T T T
  0.0625003800000030  0.5625002600000002  0.0596022743828044 F F F
  0.3124997999999977  0.8124996800000019  0.0596022743828044 F F F
  0.0711427367236592  0.5774053995132280  0.2343743216446778 T T T
  0.0742778283802792  0.8177266695224681  0.1460951510998556 T T T
  0.3293714779104444  0.8212060330926912  0.2398412885861748 T T T
  0.3171264719329406  0.5735203097084435  0.1460553860567335 T T T
  0.1258104883161840  0.5768527723591533  0.4077128996905595 T T T
  0.0870703725524111  0.8358244561996770  0.3239308066497700 T T T
  0.3140137508257214  0.9233573899069200  0.4072111253701728 T T T
  0.3272229433007834  0.6017176297985060  0.3217879501163678 T T T
  0.5625002600000002  0.0625003800000030  0.0596022743828044 F F F
  0.8124996800000019  0.3124997999999977  0.0596022743828044 F F F
  0.5677575205280333  0.0687968459515878  0.2399359949271176 T T T
  0.5651462738982939  0.3087499438174380  0.1457204620616860 T T T
  0.8088189082071622  0.3139395814424166  0.2376272903554934 T T T
  0.8091556154113758  0.0645093216335256  0.1463359474978454 T T T
  0.5871336338644284  0.0926744515142966  0.4088154584003677 T T T
  0.5840502443650679  0.2950675158345236  0.3175889394248190 T T T
  0.8624542472534830  0.3597959847347847  0.4106097342868325 T T T
  0.7606542114690020  0.0609122122135645  0.3158916382770141 T T T
  0.5625002600000002  0.5625002600000002  0.0596022743828044 F F F
  0.8124996800000019  0.8124996800000019  0.0596022743828044 F F F
  0.5616405485095750  0.5655409441848069  0.2361515567924189 T T T
  0.5682459630053476  0.8097424135863018  0.1453010221571046 T T T
  0.8237863558813251  0.8099421808707962  0.2353066769278714 T T T
  0.8096807743920265  0.5675290747244031  0.1452716837712967 T T T
  0.5236635290649505  0.5168397653926912  0.3971371114943117 T T T
  0.5734552317397948  0.8066470941593366  0.3327480242999705 T T T
  0.8831862442918744  0.7756216965272802  0.3959397771312358 T T T
  0.8063614761899629  0.5601380952643740  0.3244361548172765 T T T
  0.4374995100000021  0.4374995100000021  0.1043431217939670 F F F
  0.4358299414193016  0.4456005101936635  0.2812019221636687 T T T
  0.1913188220543287  0.1922113661246027  0.1924686837115933 T T T
  0.6505167801779305  0.3263628359912865  0.3948488423509774 T T T
  0.1638488283142530  0.1839570713813067  0.3662598582149696 T T T
  0.4374995100000021  0.9375004400000008  0.1043431217939670 F F F
  0.4542357022288170  0.9433180511773824  0.2862971385780594 T T T
  0.2035696467030742  0.7032071114270243  0.1926971434612647 T T T
  0.3859813316827110  0.1085106752961785  0.4393140666492801 T T T
  0.2268396498507928  0.7436657630593965  0.3729601186376978 T T T
  0.9375004400000008  0.4374995100000021  0.1043431217939670 F F F
  0.9375157160616048  0.4526537574009962  0.2754694040014655 T T T
  0.6863457015034038  0.1871780433163246  0.1926401488865049 T T T
  0.0579234128428899  0.3984361391130316  0.4421397469169780 T T T
  0.7811657268260617  0.9898931134520700  0.3972412046249837 T T T
  0.9375004400000008  0.9375004400000008  0.1043431217939670 F F F
  0.9420423832945872  0.9386442176596208  0.2797260086594355 T T T
  0.6901893602520768  0.6893372086458986  0.1922655209244581 T T T
  0.6825432369589221  0.6604545695425733  0.3768558263493058 T T T
  0.3280227414120445  0.4567182043928847  0.4118111327101421 T T T
  0.1548323736916542  0.1625424632816816  0.5137194519940572 T T T
  0.2453672264619991  0.2721624217897557  0.5214651707478710 T T T
  0.0414676349698859  0.1790854615821717  0.5131006330073206 T T T
  0.1931542654808516  0.0547290991432348  0.5123618938084957 T T T
  0.2059041125445093  0.3781400556925341  0.5275988681163748 T T T
  0.3571737800825593  0.2534407846151674  0.5268478969115357 T T T
