# Supplementary material for: Reactions of Surface Peroxides Contribute to Rates and Selectivities for C2H4 Epoxidation on Silver
Source: ACS Catal. 2025 Jan 9;15(2):1387–98. doi: 10.1021/acscatal.4c06945 (PMC11744664; doi:10.1021/acscatal.4c06945)
Supplement: Supplementary file 2 — cs4c06945_si_002.zip [file cs4c06945_si_002.zip › zip_eo_paper_files/geometry_optimization/1021/LH/O2_2O__pathway_structures/14_omc_plus_o_dissociated_o2_pathway/POSCAR]

Ag   O    C    H 
   1.00000000000000     
   9.5330621999999998   0.0000000000000000   0.0000000000000000
   0.0000000000000000   9.5330621999999998   0.0000000000000000
   0.0000000000000000   0.0000000000000000  27.5285219999999988
Ag   O    C    H 
40  20  2  4  
Selective dynamics
Direct
  0.0625003800000030  0.0625003800000030  0.0596022743828044 F F F
  0.3124997999999977  0.3124997999999977  0.0596022743828044 F F F
  0.0651515360165333  0.0465683182253475  0.2355204003290538 T T T
  0.0647892279495633  0.3077559865291993  0.1461280219310038 T T T
  0.3005083050217585  0.3117255674679685  0.2403385605787579 T T T
  0.3066510793691878  0.0661164566428820  0.1453457166386243 T T T
  0.9597549769654288  0.0579043733759461  0.3860183441613961 T T T
  0.0502693195503255  0.2908897101338288  0.3190620119233525 T T T
  0.2109127899407164  0.2315097339343201  0.4376982274508909 T T T
  0.3031586135370169  0.0603444900631889  0.3219170408699538 T T T
  0.0625003800000030  0.5625002600000002  0.0596022743828044 F F F
  0.3124997999999977  0.8124996800000019  0.0596022743828044 F F F
  0.0658056385284345  0.5595125885609660  0.2317742425578711 T T T
  0.0709292023192766  0.8140409790242129  0.1460172483393176 T T T
  0.3226187613417233  0.8098704956093841  0.2402420330568172 T T T
  0.3126081860168112  0.5706821651453899  0.1453763420236907 T T T
  0.1162351343030693  0.5531363670931893  0.4088399255255248 T T T
  0.0857090358616136  0.8118061491720692  0.3243318395608289 T T T
  0.3034002322104342  0.9023674271996004  0.4116222360450993 T T T
  0.3271339235153722  0.5850028670033836  0.3277990137559847 T T T
  0.5625002600000002  0.0625003800000030  0.0596022743828044 F F F
  0.8124996800000019  0.3124997999999977  0.0596022743828044 F F F
  0.5584771973736841  0.0576238496024141  0.2397454564107937 T T T
  0.5586323103859426  0.3035834871214525  0.1453583973476009 T T T
  0.8025094063743412  0.2955489670267181  0.2357123695842669 T T T
  0.8009600705495853  0.0595554710887590  0.1445865513133016 T T T
  0.5705461086921462  0.0802571351641907  0.4101591782130423 T T T
  0.5853471670523654  0.2890915106822525  0.3196555617415223 T T T
  0.8475072076405276  0.3329542684800293  0.4111295222609295 T T T
  0.7727416769571209  0.0653904478452412  0.3085763423580421 T T T
  0.5625002600000002  0.5625002600000002  0.0596022743828044 F F F
  0.8124996800000019  0.8124996800000019  0.0596022743828044 F F F
  0.5506806295075505  0.5547337470259418  0.2391056878512261 T T T
  0.5615670542238257  0.8027550883622975  0.1456918454233948 T T T
  0.8171939952723567  0.7903289670033240  0.2356615544261757 T T T
  0.8024612079854222  0.5603379610913451  0.1455877208211343 T T T
  0.5428535524025978  0.5205248231504362  0.4103454863375348 T T T
  0.5754999204635245  0.7880396116191180  0.3290313807745701 T T T
  0.8742978226821676  0.7660334870841520  0.3940000264032429 T T T
  0.8056813400485097  0.5321867926776437  0.3205396680381172 T T T
  0.4374995100000021  0.4374995100000021  0.1043431217939670 F F F
  0.4272243157066182  0.4325719715249212  0.2851358960880560 T T T
  0.1843285932687778  0.1845609890715440  0.1930105151232984 T T T
  0.6308068541474511  0.3066107926626172  0.3989382697052213 T T T
  0.1531590587784017  0.1561688502927971  0.3671106265284115 T T T
  0.4374995100000021  0.9375004400000008  0.1043431217939670 F F F
  0.4510497368398591  0.9290898190531776  0.2864525068404796 T T T
  0.1956819522153347  0.6948442788626161  0.1925833901815898 T T T
  0.3717057050554782  0.0886162672917159  0.4432038624595182 T T T
  0.2215101087977841  0.7221147644982269  0.3761416373264840 T T T
  0.9375004400000008  0.4374995100000021  0.1043431217939670 F F F
  0.9394826077225608  0.4263762551790811  0.2725593568547449 T T T
  0.6736558131100500  0.1754162480448993  0.1913287235766499 T T T
  0.0450060507645266  0.3718721985174044  0.4409019412262297 T T T
  0.7547337749780857  0.9759375357717897  0.3875152387360646 T T T
  0.9375004400000008  0.9375004400000008  0.1043431217939670 F F F
  0.9443676564823302  0.9147599192269160  0.2784606068798490 T T T
  0.6769198929193941  0.6757367623295047  0.1929351564880919 T T T
  0.6860492374594327  0.6387815005353579  0.3716516023034046 T T T
  0.3800527387921860  0.4795202802427574  0.4552855507775587 T T T
  0.2673969463338530  0.3069179410421145  0.5058816867872404 T T T
  0.3970088028777860  0.3928879581149337  0.4966630689362831 T T T
  0.1735635047571333  0.3676375923486860  0.5153949458097911 T T T
  0.2839714203439812  0.2140393869139111  0.5287119348724485 T T T
  0.4188508548711261  0.4585468450252517  0.5293910875756954 T T T
  0.4885826864648017  0.3228248765905722  0.4922512223383986 T T T
