# Supplementary material for: Reactions of Surface Peroxides Contribute to Rates and Selectivities for C2H4 Epoxidation on Silver
Source: ACS Catal. 2025 Jan 9;15(2):1387–98. doi: 10.1021/acscatal.4c06945 (PMC11744664; doi:10.1021/acscatal.4c06945)
Supplement: Supplementary file 2 — cs4c06945_si_002.zip [file cs4c06945_si_002.zip › zip_eo_paper_files/geometry_optimization/1021/LH/O2_2O__pathway_structures/15_eo_plus_o_dissociated_o2_pathway/POSCAR]

Ag  O  C  H                             
   1.00000000000000     
     9.5330621999999998    0.0000000000000000    0.0000000000000000
     0.0000000000000000    9.5330621999999998    0.0000000000000000
     0.0000000000000000    0.0000000000000000   27.5285219999999988
   Ag   O    C    H 
    40    20     2     4
Selective dynamics
Direct
  0.0625003800000030  0.0625003800000030  0.0596022743828044   F   F   F
  0.3124997999999977  0.3124997999999977  0.0596022743828044   F   F   F
  0.0511087730722011  0.0521966002531684  0.2357132623923022   T   T   T
  0.0628508650488726  0.3034455122918303  0.1444110261176164   T   T   T
  0.3007931065559148  0.3011374369998094  0.2376651716164417   T   T   T
  0.3023120392311256  0.0627546732688700  0.1443355401541240   T   T   T
  0.9887672853563174  0.0739316936335968  0.3807826913890651   T   T   T
  0.0424045042224179  0.3191316291291955  0.3149462069297613   T   T   T
  0.2324553355285488  0.2376306251375624  0.4298448581284333   T   T   T
  0.3044978185773957  0.0590265829471193  0.3126946134083255   T   T   T
  0.0625003800000030  0.5625002600000002  0.0596022743828044   F   F   F
  0.3124997999999977  0.8124996800000019  0.0596022743828044   F   F   F
  0.0429995888289341  0.5702671321287696  0.2355450904515592   T   T   T
  0.0660880329923756  0.8076588489185568  0.1457214818470618   T   T   T
  0.3196985963838515  0.7961340702062927  0.2380056893741198   T   T   T
  0.3061479566282728  0.5622061139097170  0.1461400437391305   T   T   T
  0.1266299601888150  0.5600304599379626  0.4047287324453350   T   T   T
  0.0792794446274954  0.8206936087938033  0.3208088738799120   T   T   T
  0.3127234262750562  0.9024234560580240  0.4042367313277708   T   T   T
  0.3341811997541626  0.5755071942849455  0.3243348644205426   T   T   T
  0.5625002600000002  0.0625003800000030  0.0596022743828044   F   F   F
  0.8124996800000019  0.3124997999999977  0.0596022743828044   F   F   F
  0.5649961074899892  0.0470224456366353  0.2371423889150606   T   T   T
  0.5596423168014866  0.3043220804685518  0.1461784632283525   T   T   T
  0.7886852494765506  0.3091462260481421  0.2395879151492153   T   T   T
  0.8062270230107131  0.0619026764178301  0.1460189167842501   T   T   T
  0.5920603690177160  0.0599061387779045  0.4116189191834465   T   T   T
  0.5697415220866020  0.3156892123762987  0.3302643492039223   T   T   T
  0.8730942292911053  0.3396454204893473  0.4135394735281679   T   T   T
  0.7519957961008572  0.0730498196619607  0.3166575347985443   T   T   T
  0.5625002600000002  0.5625002600000002  0.0596022743828044   F   F   F
  0.8124996800000019  0.8124996800000019  0.0596022743828044   F   F   F
  0.5541626339552224  0.5492544793937384  0.2355280775144024   T   T   T
  0.5613950338543390  0.8040953437615457  0.1456053621499080   T   T   T
  0.8080350784819004  0.8032506312636656  0.2360733936107451   T   T   T
  0.8047415761536882  0.5627851438007454  0.1453655195943000   T   T   T
  0.5538375156585573  0.4901112218968322  0.4139664918254056   T   T   T
  0.5645805898691094  0.8024491085434633  0.3353393243226890   T   T   T
  0.8870021643380781  0.7676429591322247  0.3970662471218134   T   T   T
  0.7818577211745819  0.5612731268122673  0.3304211526247514   T   T   T
  0.4374995100000021  0.4374995100000021  0.1043431217939670   F   F   F
  0.4334919889559288  0.4209160680641588  0.2807077499719171   T   T   T
  0.1774438587520351  0.1784021580635979  0.1916177848780833   T   T   T
  0.6630851590601949  0.2827387522153657  0.3990665362875845   T   T   T
  0.1693468893592751  0.1823707921905964  0.3538319465975377   T   T   T
  0.4374995100000021  0.9375004400000009  0.1043431217939670   F   F   F
  0.4510312841844950  0.9174573223556095  0.2819905147442157   T   T   T
  0.1843198283226215  0.6830035879082175  0.1928306292477302   T   T   T
  0.3868752245947604  0.0837909791452631  0.4374109243372999   T   T   T
  0.2252311151709065  0.7241470726466375  0.3682842954558652   T   T   T
  0.9375004400000009  0.4374995100000021  0.1043431217939670   F   F   F
  0.9050195346975158  0.4556374472631788  0.2786959019643973   T   T   T
  0.6784643276073510  0.1784497931444520  0.1922674000323070   T   T   T
  0.0717350969742583  0.3844269954025279  0.4423161860309719   T   T   T
  0.7943868501153233  0.9827299259844366  0.3953741144750254   T   T   T
  0.9375004400000009  0.9375004400000009  0.1043431217939670   F   F   F
  0.9264194438489781  0.9309900286181616  0.2807969779082811   T   T   T
  0.6789035620735575  0.6789266536887837  0.1921904899537097   T   T   T
  0.6697175019682859  0.6700275699549039  0.3836966673220843   T   T   T
  0.4177096667612048  0.5351782420167268  0.4861765254063712   T   T   T
  0.3704097916557032  0.4362314326946688  0.5230171601527047   T   T   T
  0.4680497555421184  0.5498836642805784  0.5357248086819482   T   T   T
  0.2589016819987648  0.4459346990687862  0.5315895351691182   T   T   T
  0.4105785194107554  0.3294915862658669  0.5185240955471571   T   T   T
  0.4289220414352570  0.6436281631355243  0.5541738596482730   T   T   T
  0.5793422635129843  0.5261755135648443  0.5407341226583355   T   T   T
 
  0.00000000E+00  0.00000000E+00  0.00000000E+00
  0.00000000E+00  0.00000000E+00  0.00000000E+00
  0.00000000E+00  0.00000000E+00  0.00000000E+00
  0.00000000E+00  0.00000000E+00  0.00000000E+00
  0.00000000E+00  0.00000000E+00  0.00000000E+00
  0.00000000E+00  0.00000000E+00  0.00000000E+00
  0.00000000E+00  0.00000000E+00  0.00000000E+00
  0.00000000E+00  0.00000000E+00  0.00000000E+00
  0.00000000E+00  0.00000000E+00  0.00000000E+00
  0.00000000E+00  0.00000000E+00  0.00000000E+00
  0.00000000E+00  0.00000000E+00  0.00000000E+00
  0.00000000E+00  0.00000000E+00  0.00000000E+00
  0.00000000E+00  0.00000000E+00  0.00000000E+00
  0.00000000E+00  0.00000000E+00  0.00000000E+00
  0.00000000E+00  0.00000000E+00  0.00000000E+00
  0.00000000E+00  0.00000000E+00  0.00000000E+00
  0.00000000E+00  0.00000000E+00  0.00000000E+00
  0.00000000E+00  0.00000000E+00  0.00000000E+00
  0.00000000E+00  0.00000000E+00  0.00000000E+00
  0.00000000E+00  0.00000000E+00  0.00000000E+00
  0.00000000E+00  0.00000000E+00  0.00000000E+00
  0.00000000E+00  0.00000000E+00  0.00000000E+00
  0.00000000E+00  0.00000000E+00  0.00000000E+00
  0.00000000E+00  0.00000000E+00  0.00000000E+00
  0.00000000E+00  0.00000000E+00  0.00000000E+00
  0.00000000E+00  0.00000000E+00  0.00000000E+00
  0.00000000E+00  0.00000000E+00  0.00000000E+00
  0.00000000E+00  0.00000000E+00  0.00000000E+00
  0.00000000E+00  0.00000000E+00  0.00000000E+00
  0.00000000E+00  0.00000000E+00  0.00000000E+00
  0.00000000E+00  0.00000000E+00  0.00000000E+00
  0.00000000E+00  0.00000000E+00  0.00000000E+00
  0.00000000E+00  0.00000000E+00  0.00000000E+00
  0.00000000E+00  0.00000000E+00  0.00000000E+00
  0.00000000E+00  0.00000000E+00  0.00000000E+00
  0.00000000E+00  0.00000000E+00  0.00000000E+00
  0.00000000E+00  0.00000000E+00  0.00000000E+00
  0.00000000E+00  0.00000000E+00  0.00000000E+00
  0.00000000E+00  0.00000000E+00  0.00000000E+00
  0.00000000E+00  0.00000000E+00  0.00000000E+00
  0.00000000E+00  0.00000000E+00  0.00000000E+00
  0.00000000E+00  0.00000000E+00  0.00000000E+00
  0.00000000E+00  0.00000000E+00  0.00000000E+00
  0.00000000E+00  0.00000000E+00  0.00000000E+00
  0.00000000E+00  0.00000000E+00  0.00000000E+00
  0.00000000E+00  0.00000000E+00  0.00000000E+00
  0.00000000E+00  0.00000000E+00  0.00000000E+00
  0.00000000E+00  0.00000000E+00  0.00000000E+00
  0.00000000E+00  0.00000000E+00  0.00000000E+00
  0.00000000E+00  0.00000000E+00  0.00000000E+00
  0.00000000E+00  0.00000000E+00  0.00000000E+00
  0.00000000E+00  0.00000000E+00  0.00000000E+00
  0.00000000E+00  0.00000000E+00  0.00000000E+00
  0.00000000E+00  0.00000000E+00  0.00000000E+00
  0.00000000E+00  0.00000000E+00  0.00000000E+00
  0.00000000E+00  0.00000000E+00  0.00000000E+00
  0.00000000E+00  0.00000000E+00  0.00000000E+00
  0.00000000E+00  0.00000000E+00  0.00000000E+00
  0.00000000E+00  0.00000000E+00  0.00000000E+00
  0.00000000E+00  0.00000000E+00  0.00000000E+00
  0.00000000E+00  0.00000000E+00  0.00000000E+00
  0.00000000E+00  0.00000000E+00  0.00000000E+00
  0.00000000E+00  0.00000000E+00  0.00000000E+00
  0.00000000E+00  0.00000000E+00  0.00000000E+00
  0.00000000E+00  0.00000000E+00  0.00000000E+00
  0.00000000E+00  0.00000000E+00  0.00000000E+00
