# Supplementary material for: Reactions of Surface Peroxides Contribute to Rates and Selectivities for C2H4 Epoxidation on Silver
Source: ACS Catal. 2025 Jan 9;15(2):1387–98. doi: 10.1021/acscatal.4c06945 (PMC11744664; doi:10.1021/acscatal.4c06945)
Supplement: Supplementary file 2 — cs4c06945_si_002.zip [file cs4c06945_si_002.zip › zip_eo_paper_files/geometry_optimization/2111/ER/00_c2h4_gas_only_used_in_dimer/CONTCAR]

Ag  O  C  H 
 1.0000000000000000
     9.5330621999999998    0.0000000000000000    0.0000000000000000
     0.0000000000000000    9.5330621999999998    0.0000000000000000
     0.0000000000000000    0.0000000000000000   25.0000000000000000
  40  21   2   4
Selective dynamics
Cartesian
  1.5960000000000196  5.3625311000000311  1.5869999999999600   F   F   F
  3.9792599999999987  7.7457911000000195  1.5869999999999600   F   F   F
  1.7370769157010884  5.3701107899418723  6.4159610486928749   T   T   T
  1.6649977219190186  7.7414789921862566  3.9187978465033502   T   T   T
  4.0606041669964377  7.8233959744987827  6.4397869250418749   T   T   T
  3.9860183760762893  5.4524355249121674  3.9086603648657499   T   T   T
  1.1390941231346616  6.2447698989621463 11.6993255576481747   T   T   T
  1.9569971121569680  7.6118606358913734  8.9790742679783246   T   T   T
  4.7573873623950353  7.4262222800619000 11.1511012092302497   T   T   T
  3.9490980068323158  5.2514443780208531  9.0105876055600742   T   T   T
  1.5960000000000196  0.5959989000000180  1.5869999999999600   F   F   F
  3.9792599999999987  2.9792589000000675  1.5869999999999600   F   F   F
  1.6303219559967441  0.4099428573976597  6.4868668146575006   T   T   T
  1.5712817584929630  2.8762030019607385  3.9088279759617746   T   T   T
  3.8527770564481503  2.9006622771777248  6.3945404328228248   T   T   T
  3.8868624546233770  0.5908999231723753  3.8932281373163748   T   T   T
  1.5097489412015332  0.1494834382967407 11.0885238111267252   T   T   T
  1.7600056191492059  2.7034271583306171  8.7628377453306499   T   T   T
  3.0887469924912638  3.4917050174985245 11.5311070916464011   T   T   T
  4.0466104102536482  0.5150414628551462  9.0075022197657511   T   T   T
  6.3625300000000005  5.3625311000000311  1.5869999999999600   F   F   F
  8.7457900000000564  7.7457911000000195  1.5869999999999600   F   F   F
  6.2884500965589920  5.3867661175887775  6.4150264461545747   T   T   T
  6.4181333779198528  7.7309090450992004  3.9390135133624251   T   T   T
  8.8269375775772705  7.5823847005009180  6.5485118901559503   T   T   T
  8.7009472093088931  5.4026926493578502  3.9213401344444003   T   T   T
  6.0821074808496833  4.6954355870208895 10.9337949438460242   T   T   T
  6.4199782811597075  7.5232337586956231  8.7014368158431754   T   T   T
  8.3229407422799238  7.3978872962179638 11.3934739593492740   T   T   T
  8.7440403722683193  5.1875405433239727  8.7242213277342238   T   T   T
  6.3625300000000005  0.5959989000000180  1.5869999999999600   F   F   F
  8.7457900000000564  2.9792589000000675  1.5869999999999600   F   F   F
  6.4370107055139876  0.6515669235775761  6.4410537966491503   T   T   T
  6.4303898232768875  2.9717384705843175  3.9049876189663499   T   T   T
  8.8925971919271838  2.9634444005679739  6.3794125652989999   T   T   T
  8.7039714653249280  0.6671716880401442  3.8698278291457502   T   T   T
  6.8355146589605598  0.3882926999953185 10.8834063103817247   T   T   T
  6.4058693554949011  2.9964456521478495  8.6058194344831254   T   T   T
  9.2008970260368130  3.1102101349470530 10.8130487455369497   T   T   T
  8.9341954582978627  0.6106253951797892  8.7668718874652996   T   T   T
  5.1708900000000266  8.9374211000000372  2.7786300000000748   F   F   F
  5.2836405967554345  8.9809445899221725  7.6643632835605002   T   T   T
  2.8671046957393220  6.6338211755648322  5.2078012207623248   T   T   T
  6.4311783794394710  8.2541470852028311 11.9798976262366264   T   T   T
  3.0407326612656345  6.4922474530800871 10.4266763025197751   T   T   T
  5.1708900000000266  4.1708989000000418  2.7786300000000748   F   F   F
  5.0231103919425060  4.1621137391493495  7.5505479789352750   T   T   T
  2.6810283836355540  1.6723479850828107  5.1922852539183504   T   T   T
  5.1426121341258142  3.0878792637081771 12.0983328917260504   T   T   T
  2.7767317594048295  1.5897327002737920 10.2576989659206994   T   T   T
  0.4043678000000327  8.9374211000000372  2.7786300000000748   F   F   F
  0.5723434302070562  8.6811780275471477  7.7697178316093254   T   T   T
  7.5619204452960087  6.5586688807494422  5.2351553815073499   T   T   T
  0.5586657831606614  8.1793977100072546 12.1219052460363255   T   T   T
  7.3589345570872782  6.1265795629528004 10.0046802946875992   T   T   T
  0.4043678000000327  4.1708989000000418  2.7786300000000748   F   F   F
  0.6225391629029748  4.0842942750870552  7.5930061424013999   T   T   T
  7.6008334596534182  1.8372012879515178  5.1900340295590750   T   T   T
  1.1540349379338297  4.2068386398639213 11.6964236443491760   T   T   T
  7.7086534838989671  1.9775899377976338  9.8557751562841744   T   T   T
  5.1972226183063883  3.3647999577915635 13.3850119524337750   T   T   T
  4.1354812934607637  2.4528591775438162 17.9005359786891987   T   T   T
  5.0210184772192976  3.3264418186037874 17.4208574096912265   T   T   T
  3.2144116765414714  2.7781390008178910 18.3902099951648488   T   T   T
  4.2888290142313652  1.3747390991246127 17.8139494951802000   T   T   T
  4.8634041467172366  4.4045896210854156 17.4979452486358227   T   T   T
  5.9364639966136901  3.0018142407943054 16.9212843178638010   T   T   T
