# Supplementary material for: Reactions of Surface Peroxides Contribute to Rates and Selectivities for C2H4 Epoxidation on Silver
Source: ACS Catal. 2025 Jan 9;15(2):1387–98. doi: 10.1021/acscatal.4c06945 (PMC11744664; doi:10.1021/acscatal.4c06945)
Supplement: Supplementary file 2 — cs4c06945_si_002.zip [file cs4c06945_si_002.zip › zip_eo_paper_files/geometry_optimization/2111/ER/01_c2h4-o2/CONTCAR]

Ag  O  C  H                             
   1.00000000000000     
     9.5330621999999998    0.0000000000000000    0.0000000000000000
     0.0000000000000000    9.5330621999999998    0.0000000000000000
     0.0000000000000000    0.0000000000000000   25.0000000000000000
   Ag   O    C    H 
    40    21     2     4
Selective dynamics
Direct
  0.1674173488556505  0.5625192606002329  0.0634799999999984   F   F   F
  0.4174167666712592  0.8125186784158416  0.0634799999999984   F   F   F
  0.1807542228560961  0.5646677724208621  0.2563194949017516   T   T   T
  0.1755657375723735  0.8123969928016790  0.1565454876040332   T   T   T
  0.4253440440970975  0.8212619251051354  0.2582564136646467   T   T   T
  0.4182973242235825  0.5724706621409177  0.1562414370873521   T   T   T
  0.1197101030122986  0.6525506235770171  0.4677981860426917   T   T   T
  0.2059213143927096  0.8007417029836671  0.3590097532800153   T   T   T
  0.4975190089343303  0.7871238551076497  0.4463459519942232   T   T   T
  0.4143300616829214  0.5543694849009060  0.3608675273162193   T   T   T
  0.1674173488556505  0.0625191452123346  0.0634799999999984   F   F   F
  0.4174167666712592  0.3125185630279503  0.0634799999999984   F   F   F
  0.1725611252171999  0.0438260769836236  0.2588648472984627   T   T   T
  0.1656247550713951  0.3022217803739414  0.1560981002478535   T   T   T
  0.4039979815980049  0.3069782239836277  0.2559403610455295   T   T   T
  0.4084929263400044  0.0633044957826619  0.1555230326076732   T   T   T
  0.1563272703272615  0.0131222547929095  0.4439605743363720   T   T   T
  0.1829757777507240  0.2848331035859638  0.3494601294737262   T   T   T
  0.3261080484554002  0.3662322758535534  0.4626448981796793   T   T   T
  0.4207737018776911  0.0536194348984572  0.3616982359057348   T   T   T
  0.6674172334677522  0.5625192606002329  0.0634799999999984   F   F   F
  0.9174166512833679  0.8125186784158416  0.0634799999999984   F   F   F
  0.6584006306406721  0.5652539463216044  0.2568860428126337   T   T   T
  0.6728197298682268  0.8103021499209121  0.1573093264086376   T   T   T
  0.9255775414849243  0.7940665090185723  0.2612824359047337   T   T   T
  0.9117310566007791  0.5661185212189869  0.1566443993447070   T   T   T
  0.6452620282509474  0.4890719697983620  0.4394605931160814   T   T   T
  0.6699359291079773  0.7883164877753256  0.3489496219559455   T   T   T
  0.8717448045777827  0.7746447356470394  0.4568766482035014   T   T   T
  0.9136459068957598  0.5445189610214497  0.3492343302335159   T   T   T
  0.6674172334677522  0.0625191452123346  0.0634799999999984   F   F   F
  0.9174166512833679  0.3125185630279503  0.0634799999999984   F   F   F
  0.6731553500084563  0.0683700060185834  0.2581862489805334   T   T   T
  0.6739579406479508  0.3102086420476722  0.1558973175553346   T   T   T
  0.9302237059472660  0.3120942872009485  0.2548638780704087   T   T   T
  0.9121498470254094  0.0693839698069616  0.1547173149249305   T   T   T
  0.7189482833217391  0.0419767170228986  0.4344702018157168   T   T   T
  0.6737314297731224  0.3145161549910235  0.3433332222834632   T   T   T
  0.9663224988879862  0.3235212633850117  0.4316558849527551   T   T   T
  0.9395145797851591  0.0613846642198416  0.3493982068712951   T   T   T
  0.5424164755790670  0.9375183873236494  0.1111452000000028   F   F   F
  0.5523168324537003  0.9432869083444094  0.3076797043417399   T   T   T
  0.3013852487932429  0.6965214024474695  0.2083007552502843   T   T   T
  0.6745161982703416  0.8705561840625873  0.4802829080397182   T   T   T
  0.3193088166352463  0.6859439661462046  0.4172940155832589   T   T   T
  0.5424164755790670  0.4375193209166355  0.1111452000000028   F   F   F
  0.5260036990116946  0.4381070059077989  0.3027392351533035   T   T   T
  0.2827365094442628  0.1773336151917962  0.2075375825473753   T   T   T
  0.5401660917001010  0.3240266477059240  0.4801714258193225   T   T   T
  0.2846859003201630  0.1674623839205595  0.4104981140902388   T   T   T
  0.0424174091720531  0.9375183873236494  0.1111452000000028   F   F   F
  0.0616179505566825  0.9090715736138457  0.3092829502911870   T   T   T
  0.7918187154288501  0.6868822431042504  0.2091737554215155   T   T   T
  0.0584774566020054  0.8545618894744448  0.4858236104683891   T   T   T
  0.7690395071188106  0.6424236700398136  0.4013329584164128   T   T   T
  0.0424174091720531  0.4375193209166355  0.1111452000000028   F   F   F
  0.0623922450846996  0.4307862231953256  0.3032743527291066   T   T   T
  0.7958719330221066  0.1911528927380960  0.2076032616341093   T   T   T
  0.1232910883408178  0.4385007532147218  0.4662262232754142   T   T   T
  0.8125052726064983  0.2053026042011750  0.3920693696030884   T   T   T
  0.5501877445890436  0.3542364778781675  0.5380503311938909   T   T   T
  0.4645914752496710  0.1190038139829742  0.5620976538552522   T   T   T
  0.5799232992201170  0.2223153456720373  0.5646670226083461   T   T   T
  0.3596414649067101  0.1480217628658569  0.5755788333507107   T   T   T
  0.4833673787842746  0.0134995397020801  0.5469045964599409   T   T   T
  0.5986437290053085  0.2599251877651166  0.6060344231550812   T   T   T
  0.6790764759250714  0.1793258518847912  0.5488934619896849   T   T   T
 
  0.00000000E+00  0.00000000E+00  0.00000000E+00
  0.00000000E+00  0.00000000E+00  0.00000000E+00
  0.00000000E+00  0.00000000E+00  0.00000000E+00
  0.00000000E+00  0.00000000E+00  0.00000000E+00
  0.00000000E+00  0.00000000E+00  0.00000000E+00
  0.00000000E+00  0.00000000E+00  0.00000000E+00
  0.00000000E+00  0.00000000E+00  0.00000000E+00
  0.00000000E+00  0.00000000E+00  0.00000000E+00
  0.00000000E+00  0.00000000E+00  0.00000000E+00
  0.00000000E+00  0.00000000E+00  0.00000000E+00
  0.00000000E+00  0.00000000E+00  0.00000000E+00
  0.00000000E+00  0.00000000E+00  0.00000000E+00
  0.00000000E+00  0.00000000E+00  0.00000000E+00
  0.00000000E+00  0.00000000E+00  0.00000000E+00
  0.00000000E+00  0.00000000E+00  0.00000000E+00
  0.00000000E+00  0.00000000E+00  0.00000000E+00
  0.00000000E+00  0.00000000E+00  0.00000000E+00
  0.00000000E+00  0.00000000E+00  0.00000000E+00
  0.00000000E+00  0.00000000E+00  0.00000000E+00
  0.00000000E+00  0.00000000E+00  0.00000000E+00
  0.00000000E+00  0.00000000E+00  0.00000000E+00
  0.00000000E+00  0.00000000E+00  0.00000000E+00
  0.00000000E+00  0.00000000E+00  0.00000000E+00
  0.00000000E+00  0.00000000E+00  0.00000000E+00
  0.00000000E+00  0.00000000E+00  0.00000000E+00
  0.00000000E+00  0.00000000E+00  0.00000000E+00
  0.00000000E+00  0.00000000E+00  0.00000000E+00
  0.00000000E+00  0.00000000E+00  0.00000000E+00
  0.00000000E+00  0.00000000E+00  0.00000000E+00
  0.00000000E+00  0.00000000E+00  0.00000000E+00
  0.00000000E+00  0.00000000E+00  0.00000000E+00
  0.00000000E+00  0.00000000E+00  0.00000000E+00
  0.00000000E+00  0.00000000E+00  0.00000000E+00
  0.00000000E+00  0.00000000E+00  0.00000000E+00
  0.00000000E+00  0.00000000E+00  0.00000000E+00
  0.00000000E+00  0.00000000E+00  0.00000000E+00
  0.00000000E+00  0.00000000E+00  0.00000000E+00
  0.00000000E+00  0.00000000E+00  0.00000000E+00
  0.00000000E+00  0.00000000E+00  0.00000000E+00
  0.00000000E+00  0.00000000E+00  0.00000000E+00
  0.00000000E+00  0.00000000E+00  0.00000000E+00
  0.00000000E+00  0.00000000E+00  0.00000000E+00
  0.00000000E+00  0.00000000E+00  0.00000000E+00
  0.00000000E+00  0.00000000E+00  0.00000000E+00
  0.00000000E+00  0.00000000E+00  0.00000000E+00
  0.00000000E+00  0.00000000E+00  0.00000000E+00
  0.00000000E+00  0.00000000E+00  0.00000000E+00
  0.00000000E+00  0.00000000E+00  0.00000000E+00
  0.00000000E+00  0.00000000E+00  0.00000000E+00
  0.00000000E+00  0.00000000E+00  0.00000000E+00
  0.00000000E+00  0.00000000E+00  0.00000000E+00
  0.00000000E+00  0.00000000E+00  0.00000000E+00
  0.00000000E+00  0.00000000E+00  0.00000000E+00
  0.00000000E+00  0.00000000E+00  0.00000000E+00
  0.00000000E+00  0.00000000E+00  0.00000000E+00
  0.00000000E+00  0.00000000E+00  0.00000000E+00
  0.00000000E+00  0.00000000E+00  0.00000000E+00
  0.00000000E+00  0.00000000E+00  0.00000000E+00
  0.00000000E+00  0.00000000E+00  0.00000000E+00
  0.00000000E+00  0.00000000E+00  0.00000000E+00
  0.00000000E+00  0.00000000E+00  0.00000000E+00
  0.00000000E+00  0.00000000E+00  0.00000000E+00
  0.00000000E+00  0.00000000E+00  0.00000000E+00
  0.00000000E+00  0.00000000E+00  0.00000000E+00
  0.00000000E+00  0.00000000E+00  0.00000000E+00
  0.00000000E+00  0.00000000E+00  0.00000000E+00
  0.00000000E+00  0.00000000E+00  0.00000000E+00
