# Supplementary material for: Reactions of Surface Peroxides Contribute to Rates and Selectivities for C2H4 Epoxidation on Silver
Source: ACS Catal. 2025 Jan 9;15(2):1387–98. doi: 10.1021/acscatal.4c06945 (PMC11744664; doi:10.1021/acscatal.4c06945)
Supplement: Supplementary file 2 — cs4c06945_si_002.zip [file cs4c06945_si_002.zip › zip_eo_paper_files/geometry_optimization/2111/LH/01_c2h4_adsorbed/CONTCAR]

Ag  O  C  H                             
   1.00000000000000     
     9.5330621999999998    0.0000000000000000    0.0000000000000000
     0.0000000000000000    9.5330621999999998    0.0000000000000000
     0.0000000000000000    0.0000000000000000   25.0000000000000000
   Ag   O    C    H 
    40    21     2     4
Selective dynamics
Direct
  0.1674173488556505  0.5625192606002329  0.0634800000000126   F   F   F
  0.4174167666712592  0.8125186784158416  0.0634800000000126   F   F   F
  0.1908323053380629  0.5675873605962993  0.2572616904530771   T   T   T
  0.1777916281058383  0.8139775347377826  0.1563334276300279   T   T   T
  0.4290530473959378  0.8264080437443360  0.2585041584484638   T   T   T
  0.4209080152208881  0.5747650264972772  0.1560828957831466   T   T   T
  0.1099137947198925  0.6237654348969457  0.4607259214062645   T   T   T
  0.2064509003822600  0.7867199283162680  0.3559498883904547   T   T   T
  0.4827816144388418  0.7820298311145047  0.4432178390916874   T   T   T
  0.4372382626193042  0.5551379003880900  0.3549203637212843   T   T   T
  0.1674173488556505  0.0625191452123346  0.0634800000000126   F   F   F
  0.4174167666712592  0.3125185630279503  0.0634800000000126   F   F   F
  0.1777985140456969  0.0530990306837495  0.2615447477117446   T   T   T
  0.1669024150269440  0.3046980011928097  0.1569122389394844   T   T   T
  0.4165642531635435  0.3113254271300578  0.2534266522976555   T   T   T
  0.4101063832857159  0.0643261602087683  0.1561315438029336   T   T   T
  0.1662479552331874  0.0032766132229034  0.4384418360568225   T   T   T
  0.1866219246024370  0.2917774606554937  0.3521795336869529   T   T   T
  0.3256060724764485  0.3192498260637020  0.4774802485189684   T   T   T
  0.4285417104928007  0.0609846770246583  0.3636185756079910   T   T   T
  0.6674172334677522  0.5625192606002329  0.0634800000000126   F   F   F
  0.9174166512833679  0.8125186784158416  0.0634800000000126   F   F   F
  0.6765686215993489  0.5736129097103188  0.2528826519657990   T   T   T
  0.6798527224498917  0.8174784913470520  0.1564147122292125   T   T   T
  0.9360534469806827  0.8098756606922666  0.2611944599158532   T   T   T
  0.9192924403472460  0.5747457558135934  0.1553881097140595   T   T   T
  0.6904966269682945  0.5124541851846732  0.4348251907100145   T   T   T
  0.6818743224606783  0.8015302824860231  0.3484610375265233   T   T   T
  0.8456581862384528  0.8416882492418863  0.4685562902104092   T   T   T
  0.9415792036195317  0.5611665747290425  0.3523571814597238   T   T   T
  0.6674172334677522  0.0625191452123346  0.0634800000000126   F   F   F
  0.9174166512833679  0.3125185630279503  0.0634800000000126   F   F   F
  0.6778649079072792  0.0741694804611986  0.2590709724100853   T   T   T
  0.6761014538247259  0.3133089897487036  0.1565707438653216   T   T   T
  0.9362933781820798  0.3161281126860881  0.2557567332879149   T   T   T
  0.9150315840434766  0.0720999842162798  0.1550965742978677   T   T   T
  0.6820058204137472  0.0696016832454911  0.4437617646808538   T   T   T
  0.6866675505718726  0.3193212543887589  0.3424243135436350   T   T   T
  0.9643988757636884  0.3195051005982260  0.4339137583207917   T   T   T
  0.9329166134220982  0.0594374859569792  0.3538654823594268   T   T   T
  0.5424164755790670  0.9375183873236494  0.1111452000000170   F   F   F
  0.5543429791214159  0.9495588756535810  0.3084027665809137   T   T   T
  0.3067383609855148  0.7011117279111226  0.2080591721097216   T   T   T
  0.6366667718817821  0.8853396379429077  0.4841651170921581   T   T   T
  0.3216867662674149  0.6630138541814358  0.4112765682647955   T   T   T
  0.5424164755790670  0.4375193209166355  0.1111452000000170   F   F   F
  0.5485944523121372  0.4408003824507769  0.2971155435527574   T   T   T
  0.2868467486804674  0.1816803555634767  0.2083218448779833   T   T   T
  0.5431163176857399  0.2526426163117727  0.4772637336985011   T   T   T
  0.2886484541286986  0.1740316235248462  0.4125468994685834   T   T   T
  0.0424174091720531  0.9375183873236494  0.1111452000000170   F   F   F
  0.0673484797336063  0.9203939999891390  0.3124784779045671   T   T   T
  0.8072174601234697  0.7023512596796708  0.2076835626468932   T   T   T
  0.0586902538347507  0.8332976802307591  0.4673447890775866   T   T   T
  0.8035467159095403  0.6774400698228257  0.3995230023405827   T   T   T
  0.0424174091720531  0.4375193209166355  0.1111452000000170   F   F   F
  0.0712685742010974  0.4328077933891964  0.3038480142804058   T   T   T
  0.8012106608197748  0.1965212735150350  0.2081777712465289   T   T   T
  0.1222933808815539  0.4113029185808326  0.4759587914866746   T   T   T
  0.8057190067246203  0.2036748635920789  0.3959815772399272   T   T   T
  0.6212610263453491  0.3664944065210528  0.4919405195518751   T   T   T
  0.3514901467799215  0.4478026077383524  0.5600441689418131   T   T   T
  0.3443793014172305  0.3098339081210819  0.5736809246642887   T   T   T
  0.4524880405738735  0.4990579898926663  0.5535461928057251   T   T   T
  0.2572296050076796  0.5127800167567181  0.5591055005416595   T   T   T
  0.4391300281699716  0.2465745456009366  0.5782453248193956   T   T   T
  0.2442122014686892  0.2608786926100717  0.5838179677703972   T   T   T
 
  0.00000000E+00  0.00000000E+00  0.00000000E+00
  0.00000000E+00  0.00000000E+00  0.00000000E+00
  0.00000000E+00  0.00000000E+00  0.00000000E+00
  0.00000000E+00  0.00000000E+00  0.00000000E+00
  0.00000000E+00  0.00000000E+00  0.00000000E+00
  0.00000000E+00  0.00000000E+00  0.00000000E+00
  0.00000000E+00  0.00000000E+00  0.00000000E+00
  0.00000000E+00  0.00000000E+00  0.00000000E+00
  0.00000000E+00  0.00000000E+00  0.00000000E+00
  0.00000000E+00  0.00000000E+00  0.00000000E+00
  0.00000000E+00  0.00000000E+00  0.00000000E+00
  0.00000000E+00  0.00000000E+00  0.00000000E+00
  0.00000000E+00  0.00000000E+00  0.00000000E+00
  0.00000000E+00  0.00000000E+00  0.00000000E+00
  0.00000000E+00  0.00000000E+00  0.00000000E+00
  0.00000000E+00  0.00000000E+00  0.00000000E+00
  0.00000000E+00  0.00000000E+00  0.00000000E+00
  0.00000000E+00  0.00000000E+00  0.00000000E+00
  0.00000000E+00  0.00000000E+00  0.00000000E+00
  0.00000000E+00  0.00000000E+00  0.00000000E+00
  0.00000000E+00  0.00000000E+00  0.00000000E+00
  0.00000000E+00  0.00000000E+00  0.00000000E+00
  0.00000000E+00  0.00000000E+00  0.00000000E+00
  0.00000000E+00  0.00000000E+00  0.00000000E+00
  0.00000000E+00  0.00000000E+00  0.00000000E+00
  0.00000000E+00  0.00000000E+00  0.00000000E+00
  0.00000000E+00  0.00000000E+00  0.00000000E+00
  0.00000000E+00  0.00000000E+00  0.00000000E+00
  0.00000000E+00  0.00000000E+00  0.00000000E+00
  0.00000000E+00  0.00000000E+00  0.00000000E+00
  0.00000000E+00  0.00000000E+00  0.00000000E+00
  0.00000000E+00  0.00000000E+00  0.00000000E+00
  0.00000000E+00  0.00000000E+00  0.00000000E+00
  0.00000000E+00  0.00000000E+00  0.00000000E+00
  0.00000000E+00  0.00000000E+00  0.00000000E+00
  0.00000000E+00  0.00000000E+00  0.00000000E+00
  0.00000000E+00  0.00000000E+00  0.00000000E+00
  0.00000000E+00  0.00000000E+00  0.00000000E+00
  0.00000000E+00  0.00000000E+00  0.00000000E+00
  0.00000000E+00  0.00000000E+00  0.00000000E+00
  0.00000000E+00  0.00000000E+00  0.00000000E+00
  0.00000000E+00  0.00000000E+00  0.00000000E+00
  0.00000000E+00  0.00000000E+00  0.00000000E+00
  0.00000000E+00  0.00000000E+00  0.00000000E+00
  0.00000000E+00  0.00000000E+00  0.00000000E+00
  0.00000000E+00  0.00000000E+00  0.00000000E+00
  0.00000000E+00  0.00000000E+00  0.00000000E+00
  0.00000000E+00  0.00000000E+00  0.00000000E+00
  0.00000000E+00  0.00000000E+00  0.00000000E+00
  0.00000000E+00  0.00000000E+00  0.00000000E+00
  0.00000000E+00  0.00000000E+00  0.00000000E+00
  0.00000000E+00  0.00000000E+00  0.00000000E+00
  0.00000000E+00  0.00000000E+00  0.00000000E+00
  0.00000000E+00  0.00000000E+00  0.00000000E+00
  0.00000000E+00  0.00000000E+00  0.00000000E+00
  0.00000000E+00  0.00000000E+00  0.00000000E+00
  0.00000000E+00  0.00000000E+00  0.00000000E+00
  0.00000000E+00  0.00000000E+00  0.00000000E+00
  0.00000000E+00  0.00000000E+00  0.00000000E+00
  0.00000000E+00  0.00000000E+00  0.00000000E+00
  0.00000000E+00  0.00000000E+00  0.00000000E+00
  0.00000000E+00  0.00000000E+00  0.00000000E+00
  0.00000000E+00  0.00000000E+00  0.00000000E+00
  0.00000000E+00  0.00000000E+00  0.00000000E+00
  0.00000000E+00  0.00000000E+00  0.00000000E+00
  0.00000000E+00  0.00000000E+00  0.00000000E+00
  0.00000000E+00  0.00000000E+00  0.00000000E+00
