# Supplementary material for: Reactions of Surface Peroxides Contribute to Rates and Selectivities for C2H4 Epoxidation on Silver
Source: ACS Catal. 2025 Jan 9;15(2):1387–98. doi: 10.1021/acscatal.4c06945 (PMC11744664; doi:10.1021/acscatal.4c06945)
Supplement: Supplementary file 2 — cs4c06945_si_002.zip [file cs4c06945_si_002.zip › zip_eo_paper_files/geometry_optimization/2111/LH/02_omc-o2/CONTCAR]

Ag  O  C  H                             
   1.00000000000000     
     9.5330621999999998    0.0000000000000000    0.0000000000000000
     0.0000000000000000    9.5330621999999998    0.0000000000000000
     0.0000000000000000    0.0000000000000000   25.0000000000000000
   Ag   O    C    H 
    40    21     2     4
Selective dynamics
Direct
  0.1674173488556505  0.5625192606002329  0.0634800000000055   F   F   F
  0.4174167666712592  0.8125186784158416  0.0634800000000055   F   F   F
  0.1852350094917773  0.5678409047015062  0.2572681950804381   T   T   T
  0.1770217549869808  0.8131441758894232  0.1566043995994126   T   T   T
  0.4272983884686755  0.8233785993190220  0.2601850067765134   T   T   T
  0.4203680776868017  0.5744778992994475  0.1564187206691094   T   T   T
  0.1115710984726987  0.6251067965254575  0.4597306529663630   T   T   T
  0.1998703002093674  0.7813869142231341  0.3564435104394219   T   T   T
  0.4772574292385716  0.7895298103002215  0.4404498101391395   T   T   T
  0.4338540506738513  0.5507530101808689  0.3516150661587319   T   T   T
  0.1674173488556505  0.0625191452123346  0.0634800000000055   F   F   F
  0.4174167666712592  0.3125185630279503  0.0634800000000055   F   F   F
  0.1695221415111856  0.0454738850118172  0.2613445779216834   T   T   T
  0.1624189528436724  0.3007167447100721  0.1567479368567170   T   T   T
  0.4094782971136867  0.3024612705019933  0.2523572449676612   T   T   T
  0.4060709237209496  0.0608268647848602  0.1557214576129886   T   T   T
  0.1707025547407077  0.0117103832243284  0.4352371384205141   T   T   T
  0.1902280934343488  0.2957936603702880  0.3497709964213109   T   T   T
  0.3367588761107624  0.3450040450086971  0.4723529262322677   T   T   T
  0.4360454526381154  0.0684483741269506  0.3639170120354254   T   T   T
  0.6674172334677522  0.5625192606002329  0.0634800000000055   F   F   F
  0.9174166512833679  0.8125186784158416  0.0634800000000055   F   F   F
  0.6708475005664304  0.5662135087643745  0.2512779632893919   T   T   T
  0.6777197171358726  0.8151814424152383  0.1563702775323874   T   T   T
  0.9288245399387435  0.8046256429045792  0.2623148270701344   T   T   T
  0.9177566307929542  0.5728780417682340  0.1555789844562012   T   T   T
  0.6586884682105126  0.4938115774656358  0.4310776866037932   T   T   T
  0.6787623836097572  0.7871427362685302  0.3492088408449412   T   T   T
  0.8422905132938373  0.8422165534273952  0.4618674670264381   T   T   T
  0.9326913219280201  0.5531254404685041  0.3550461184590494   T   T   T
  0.6674172334677522  0.0625191452123346  0.0634800000000055   F   F   F
  0.9174166512833679  0.3125185630279503  0.0634800000000055   F   F   F
  0.6769835522304017  0.0667778635748419  0.2596765761265152   T   T   T
  0.6738022182916742  0.3106412075617670  0.1566280517646014   T   T   T
  0.9309483704364981  0.3137326195298495  0.2555872024527431   T   T   T
  0.9128073401892963  0.0698619464409149  0.1550631639981049   T   T   T
  0.6856147406912202  0.0769060032014615  0.4418657248934476   T   T   T
  0.6879917389099304  0.3130915927460685  0.3404153924113129   T   T   T
  0.9818037159398082  0.3159248588699431  0.4357753503209370   T   T   T
  0.9327424414706195  0.0606264712731769  0.3549605061062024   T   T   T
  0.5424164755790670  0.9375183873236494  0.1111452000000099   F   F   F
  0.5555628106054110  0.9435977409144641  0.3102839256003265   T   T   T
  0.3050954895573544  0.6998669791632247  0.2086815974562800   T   T   T
  0.6348503406535300  0.8905071722878466  0.4801954573493127   T   T   T
  0.3235085344105776  0.6593786901376956  0.4093732230818298   T   T   T
  0.5424164755790670  0.4375193209166355  0.1111452000000099   F   F   F
  0.5444680312553049  0.4304664751516709  0.2949089911953293   T   T   T
  0.2782776304811601  0.1733774839491617  0.2078554167397358   T   T   T
  0.5573170271585662  0.3150715183061178  0.4741835043654712   T   T   T
  0.2970184015042162  0.1871292851245147  0.4117194503749162   T   T   T
  0.0424174091720531  0.9375183873236494  0.1111452000000099   F   F   F
  0.0602196958565070  0.9150935698988920  0.3134858109739907   T   T   T
  0.8025373599046287  0.6979013121623631  0.2077759430475511   T   T   T
  0.0562186113336075  0.8359826338785911  0.4590079804849452   T   T   T
  0.7902115678951578  0.6592830364187569  0.4043168581626861   T   T   T
  0.0424174091720531  0.4375193209166355  0.1111452000000099   F   F   F
  0.0639209219066036  0.4334591773929556  0.3035177685476712   T   T   T
  0.7968714254299574  0.1915102907502025  0.2083186491625207   T   T   T
  0.1363077386035630  0.4122836106189365  0.4805636688925051   T   T   T
  0.8145655823024394  0.2134720697706999  0.3969214209507918   T   T   T
  0.6149926640119503  0.3557581784526189  0.5282371255540493   T   T   T
  0.3848183213537796  0.4562536222793740  0.5411025189438752   T   T   T
  0.4998505651620696  0.3655780859725555  0.5637557925905882   T   T   T
  0.4192729912458490  0.5601321587530838  0.5273336834166410   T   T   T
  0.2883481013938606  0.4607316679503009  0.5648606810971366   T   T   T
  0.5462522704575927  0.4133952305543521  0.6002092762773922   T   T   T
  0.4611949984751540  0.2597803615872705  0.5746913908660587   T   T   T
 
  0.00000000E+00  0.00000000E+00  0.00000000E+00
  0.00000000E+00  0.00000000E+00  0.00000000E+00
  0.00000000E+00  0.00000000E+00  0.00000000E+00
  0.00000000E+00  0.00000000E+00  0.00000000E+00
  0.00000000E+00  0.00000000E+00  0.00000000E+00
  0.00000000E+00  0.00000000E+00  0.00000000E+00
  0.00000000E+00  0.00000000E+00  0.00000000E+00
  0.00000000E+00  0.00000000E+00  0.00000000E+00
  0.00000000E+00  0.00000000E+00  0.00000000E+00
  0.00000000E+00  0.00000000E+00  0.00000000E+00
  0.00000000E+00  0.00000000E+00  0.00000000E+00
  0.00000000E+00  0.00000000E+00  0.00000000E+00
  0.00000000E+00  0.00000000E+00  0.00000000E+00
  0.00000000E+00  0.00000000E+00  0.00000000E+00
  0.00000000E+00  0.00000000E+00  0.00000000E+00
  0.00000000E+00  0.00000000E+00  0.00000000E+00
  0.00000000E+00  0.00000000E+00  0.00000000E+00
  0.00000000E+00  0.00000000E+00  0.00000000E+00
  0.00000000E+00  0.00000000E+00  0.00000000E+00
  0.00000000E+00  0.00000000E+00  0.00000000E+00
  0.00000000E+00  0.00000000E+00  0.00000000E+00
  0.00000000E+00  0.00000000E+00  0.00000000E+00
  0.00000000E+00  0.00000000E+00  0.00000000E+00
  0.00000000E+00  0.00000000E+00  0.00000000E+00
  0.00000000E+00  0.00000000E+00  0.00000000E+00
  0.00000000E+00  0.00000000E+00  0.00000000E+00
  0.00000000E+00  0.00000000E+00  0.00000000E+00
  0.00000000E+00  0.00000000E+00  0.00000000E+00
  0.00000000E+00  0.00000000E+00  0.00000000E+00
  0.00000000E+00  0.00000000E+00  0.00000000E+00
  0.00000000E+00  0.00000000E+00  0.00000000E+00
  0.00000000E+00  0.00000000E+00  0.00000000E+00
  0.00000000E+00  0.00000000E+00  0.00000000E+00
  0.00000000E+00  0.00000000E+00  0.00000000E+00
  0.00000000E+00  0.00000000E+00  0.00000000E+00
  0.00000000E+00  0.00000000E+00  0.00000000E+00
  0.00000000E+00  0.00000000E+00  0.00000000E+00
  0.00000000E+00  0.00000000E+00  0.00000000E+00
  0.00000000E+00  0.00000000E+00  0.00000000E+00
  0.00000000E+00  0.00000000E+00  0.00000000E+00
  0.00000000E+00  0.00000000E+00  0.00000000E+00
  0.00000000E+00  0.00000000E+00  0.00000000E+00
  0.00000000E+00  0.00000000E+00  0.00000000E+00
  0.00000000E+00  0.00000000E+00  0.00000000E+00
  0.00000000E+00  0.00000000E+00  0.00000000E+00
  0.00000000E+00  0.00000000E+00  0.00000000E+00
  0.00000000E+00  0.00000000E+00  0.00000000E+00
  0.00000000E+00  0.00000000E+00  0.00000000E+00
  0.00000000E+00  0.00000000E+00  0.00000000E+00
  0.00000000E+00  0.00000000E+00  0.00000000E+00
  0.00000000E+00  0.00000000E+00  0.00000000E+00
  0.00000000E+00  0.00000000E+00  0.00000000E+00
  0.00000000E+00  0.00000000E+00  0.00000000E+00
  0.00000000E+00  0.00000000E+00  0.00000000E+00
  0.00000000E+00  0.00000000E+00  0.00000000E+00
  0.00000000E+00  0.00000000E+00  0.00000000E+00
  0.00000000E+00  0.00000000E+00  0.00000000E+00
  0.00000000E+00  0.00000000E+00  0.00000000E+00
  0.00000000E+00  0.00000000E+00  0.00000000E+00
  0.00000000E+00  0.00000000E+00  0.00000000E+00
  0.00000000E+00  0.00000000E+00  0.00000000E+00
  0.00000000E+00  0.00000000E+00  0.00000000E+00
  0.00000000E+00  0.00000000E+00  0.00000000E+00
  0.00000000E+00  0.00000000E+00  0.00000000E+00
  0.00000000E+00  0.00000000E+00  0.00000000E+00
  0.00000000E+00  0.00000000E+00  0.00000000E+00
  0.00000000E+00  0.00000000E+00  0.00000000E+00
