# Supplementary material for: Reactions of Surface Peroxides Contribute to Rates and Selectivities for C2H4 Epoxidation on Silver
Source: ACS Catal. 2025 Jan 9;15(2):1387–98. doi: 10.1021/acscatal.4c06945 (PMC11744664; doi:10.1021/acscatal.4c06945)
Supplement: Supplementary file 2 — cs4c06945_si_002.zip [file cs4c06945_si_002.zip › zip_eo_paper_files/geometry_optimization/2111/LH/03_omc_plus_o/CONTCAR]

Ag  O  C  H                             
   1.00000000000000     
     9.5330621999999998    0.0000000000000000    0.0000000000000000
     0.0000000000000000    9.5330621999999998    0.0000000000000000
     0.0000000000000000    0.0000000000000000   25.0000000000000000
   Ag   O    C    H 
    40    21     2     4
Selective dynamics
Direct
  0.1674173488556505  0.5625192606002329  0.0634800000000055   F   F   F
  0.4174167666712592  0.8125186784158416  0.0634800000000055   F   F   F
  0.1846864280024382  0.5625282174510383  0.2542078959615867   T   T   T
  0.1783440092331314  0.8154370972570716  0.1568446073097907   T   T   T
  0.4353351793354761  0.8090868452761011  0.2618910251438940   T   T   T
  0.4173573002764566  0.5744528100683479  0.1549728461162339   T   T   T
  0.0943524047855700  0.6345913339453204  0.4420988540178863   T   T   T
  0.1989310836019414  0.7987475381973707  0.3443839823841522   T   T   T
  0.4775557030858503  0.8038133114127753  0.4380599942515213   T   T   T
  0.4322358639152892  0.5503440262697742  0.3531148223129612   T   T   T
  0.1674173488556505  0.0625191452123346  0.0634800000000055   F   F   F
  0.4174167666712592  0.3125185630279503  0.0634800000000055   F   F   F
  0.1671685916964374  0.0541440384906017  0.2535219411148327   T   T   T
  0.1718179983324151  0.3097224080379614  0.1566130164609494   T   T   T
  0.4248191594485125  0.2956932843599791  0.2590289770076912   T   T   T
  0.4110177457475379  0.0682919564693646  0.1544637658118233   T   T   T
  0.1663996491732424  0.0217692885543903  0.4272574782765310   T   T   T
  0.1937737434070495  0.2939830902193070  0.3470219662943964   T   T   T
  0.3318182891928316  0.3658994593475749  0.4656597912895067   T   T   T
  0.4414227389665129  0.0553517569609735  0.3636768241047900   T   T   T
  0.6674172334677522  0.5625192606002329  0.0634800000000055   F   F   F
  0.9174166512833679  0.8125186784158416  0.0634800000000055   F   F   F
  0.6719172764491218  0.5426182119353716  0.2586354719891539   T   T   T
  0.6666963922885795  0.8034779323893888  0.1563802113481560   T   T   T
  0.9178826359762606  0.7969782304451213  0.2543995456093098   T   T   T
  0.9068671254702989  0.5622720669511030  0.1552796936762388   T   T   T
  0.6651572366649807  0.4715927853850888  0.4361555635971560   T   T   T
  0.6876197109007883  0.7622127974849174  0.3543095844236826   T   T   T
  0.8358419850795444  0.8755196452242331  0.4504950387314636   T   T   T
  0.9265240134374975  0.5266590945059457  0.3501542468982078   T   T   T
  0.6674172334677522  0.0625191452123346  0.0634800000000055   F   F   F
  0.9174166512833679  0.3125185630279503  0.0634800000000055   F   F   F
  0.6788732888036429  0.0492079686237789  0.2631677397135097   T   T   T
  0.6655183748175966  0.3041750216695946  0.1577001449633654   T   T   T
  0.9262098342022664  0.2998289129606139  0.2528125856747624   T   T   T
  0.9075117799300401  0.0624462102889341  0.1560061917186695   T   T   T
  0.5899482035485241  0.1197535101172632  0.4640820105242371   T   T   T
  0.6954168820603718  0.2797701320613335  0.3537540986259297   T   T   T
  0.9768451469836134  0.2938255762932946  0.4316020062958600   T   T   T
  0.9229425361504143  0.0408463325176904  0.3526790640561684   T   T   T
  0.5424164755790670  0.9375183873236494  0.1111452000000099   F   F   F
  0.5660705957982779  0.9191740143252686  0.3144489356914558   T   T   T
  0.3058134889012009  0.6998629946497129  0.2082429291363480   T   T   T
  0.6355454782976063  0.9160343018992972  0.4733789495760868   T   T   T
  0.3176604585593714  0.6874195016021873  0.4012558014384093   T   T   T
  0.5424164755790670  0.4375193209166355  0.1111452000000099   F   F   F
  0.5586739884164013  0.4081143920945166  0.3084718236871502   T   T   T
  0.2922547765988345  0.1867076186439452  0.2075020519836136   T   T   T
  0.5393348670131424  0.3244372892539400  0.4728827248274473   T   T   T
  0.3039701641172300  0.1889109219775824  0.4082788153886899   T   T   T
  0.0424174091720531  0.9375183873236494  0.1111452000000099   F   F   F
  0.0498193179807017  0.9192835670489523  0.3006321015651938   T   T   T
  0.7825845504625325  0.6768038231101624  0.2077626232300800   T   T   T
  0.0452760715602237  0.8460258697065555  0.4433533826136421   T   T   T
  0.7986493975052975  0.6250970974194695  0.4053195544563766   T   T   T
  0.0424174091720531  0.4375193209166355  0.1111452000000099   F   F   F
  0.0643182934550779  0.4210668445366429  0.2976505146611581   T   T   T
  0.7844614711097445  0.1785996336315746  0.2088280349820183   T   T   T
  0.1265130929064360  0.4247114657784984  0.4640073857054715   T   T   T
  0.8123471808250897  0.1620522024615190  0.4083625478010756   T   T   T
  0.5653148786887340  0.6240574068062870  0.4883814989588026   T   T   T
  0.3517401101561070  0.5188129810545673  0.5257664932991002   T   T   T
  0.4992380362733352  0.5689469036913102  0.5338619478908585   T   T   T
  0.2809413808101627  0.6003739391751984  0.5103227686323645   T   T   T
  0.3061682000236566  0.4653916551944231  0.5606722053379659   T   T   T
  0.4957660118317875  0.6524711621321313  0.5652395816422239   T   T   T
  0.5650697851321924  0.4843315110395692  0.5509863135635976   T   T   T
 
  0.00000000E+00  0.00000000E+00  0.00000000E+00
  0.00000000E+00  0.00000000E+00  0.00000000E+00
  0.00000000E+00  0.00000000E+00  0.00000000E+00
  0.00000000E+00  0.00000000E+00  0.00000000E+00
  0.00000000E+00  0.00000000E+00  0.00000000E+00
  0.00000000E+00  0.00000000E+00  0.00000000E+00
  0.00000000E+00  0.00000000E+00  0.00000000E+00
  0.00000000E+00  0.00000000E+00  0.00000000E+00
  0.00000000E+00  0.00000000E+00  0.00000000E+00
  0.00000000E+00  0.00000000E+00  0.00000000E+00
  0.00000000E+00  0.00000000E+00  0.00000000E+00
  0.00000000E+00  0.00000000E+00  0.00000000E+00
  0.00000000E+00  0.00000000E+00  0.00000000E+00
  0.00000000E+00  0.00000000E+00  0.00000000E+00
  0.00000000E+00  0.00000000E+00  0.00000000E+00
  0.00000000E+00  0.00000000E+00  0.00000000E+00
  0.00000000E+00  0.00000000E+00  0.00000000E+00
  0.00000000E+00  0.00000000E+00  0.00000000E+00
  0.00000000E+00  0.00000000E+00  0.00000000E+00
  0.00000000E+00  0.00000000E+00  0.00000000E+00
  0.00000000E+00  0.00000000E+00  0.00000000E+00
  0.00000000E+00  0.00000000E+00  0.00000000E+00
  0.00000000E+00  0.00000000E+00  0.00000000E+00
  0.00000000E+00  0.00000000E+00  0.00000000E+00
  0.00000000E+00  0.00000000E+00  0.00000000E+00
  0.00000000E+00  0.00000000E+00  0.00000000E+00
  0.00000000E+00  0.00000000E+00  0.00000000E+00
  0.00000000E+00  0.00000000E+00  0.00000000E+00
  0.00000000E+00  0.00000000E+00  0.00000000E+00
  0.00000000E+00  0.00000000E+00  0.00000000E+00
  0.00000000E+00  0.00000000E+00  0.00000000E+00
  0.00000000E+00  0.00000000E+00  0.00000000E+00
  0.00000000E+00  0.00000000E+00  0.00000000E+00
  0.00000000E+00  0.00000000E+00  0.00000000E+00
  0.00000000E+00  0.00000000E+00  0.00000000E+00
  0.00000000E+00  0.00000000E+00  0.00000000E+00
  0.00000000E+00  0.00000000E+00  0.00000000E+00
  0.00000000E+00  0.00000000E+00  0.00000000E+00
  0.00000000E+00  0.00000000E+00  0.00000000E+00
  0.00000000E+00  0.00000000E+00  0.00000000E+00
  0.00000000E+00  0.00000000E+00  0.00000000E+00
  0.00000000E+00  0.00000000E+00  0.00000000E+00
  0.00000000E+00  0.00000000E+00  0.00000000E+00
  0.00000000E+00  0.00000000E+00  0.00000000E+00
  0.00000000E+00  0.00000000E+00  0.00000000E+00
  0.00000000E+00  0.00000000E+00  0.00000000E+00
  0.00000000E+00  0.00000000E+00  0.00000000E+00
  0.00000000E+00  0.00000000E+00  0.00000000E+00
  0.00000000E+00  0.00000000E+00  0.00000000E+00
  0.00000000E+00  0.00000000E+00  0.00000000E+00
  0.00000000E+00  0.00000000E+00  0.00000000E+00
  0.00000000E+00  0.00000000E+00  0.00000000E+00
  0.00000000E+00  0.00000000E+00  0.00000000E+00
  0.00000000E+00  0.00000000E+00  0.00000000E+00
  0.00000000E+00  0.00000000E+00  0.00000000E+00
  0.00000000E+00  0.00000000E+00  0.00000000E+00
  0.00000000E+00  0.00000000E+00  0.00000000E+00
  0.00000000E+00  0.00000000E+00  0.00000000E+00
  0.00000000E+00  0.00000000E+00  0.00000000E+00
  0.00000000E+00  0.00000000E+00  0.00000000E+00
  0.00000000E+00  0.00000000E+00  0.00000000E+00
  0.00000000E+00  0.00000000E+00  0.00000000E+00
  0.00000000E+00  0.00000000E+00  0.00000000E+00
  0.00000000E+00  0.00000000E+00  0.00000000E+00
  0.00000000E+00  0.00000000E+00  0.00000000E+00
  0.00000000E+00  0.00000000E+00  0.00000000E+00
  0.00000000E+00  0.00000000E+00  0.00000000E+00
