# Supplementary material for: Reactions of Surface Peroxides Contribute to Rates and Selectivities for C2H4 Epoxidation on Silver
Source: ACS Catal. 2025 Jan 9;15(2):1387–98. doi: 10.1021/acscatal.4c06945 (PMC11744664; doi:10.1021/acscatal.4c06945)
Supplement: Supplementary file 2 — cs4c06945_si_002.zip [file cs4c06945_si_002.zip › zip_eo_paper_files/geometry_optimization/2111/LH/04_eo_plus_o/CONTCAR]

Ag   O    C    H 
   1.00000000000000     
   9.5330621999999998   0.0000000000000000   0.0000000000000000
   0.0000000000000000   9.5330621999999998   0.0000000000000000
   0.0000000000000000   0.0000000000000000  25.0000000000000000
Ag   O    C    H 
40  21  2  4  
Selective dynamics
Direct
  0.1674173488556505  0.5625192606002329  0.0634799999999984 F F F
  0.4174167666712592  0.8125186784158416  0.0634799999999984 F F F
  0.1772386778503335  0.5561511192233047  0.2576808831942523 T T T
  0.1714187551457875  0.8087673537606382  0.1567340810282297 T T T
  0.4262538138070993  0.8053504056206034  0.2570991606301007 T T T
  0.4119950299158754  0.5683355884967141  0.1551185639616656 T T T
  0.0625250385057555  0.6674097521687652  0.4504904216367346 T T T
  0.1945671825237611  0.7921999476701612  0.3509871399381713 T T T
  0.4565225233134916  0.8188757894379352  0.4310751982271710 T T T
  0.4267453029122591  0.5560896257628374  0.3534788689013733 T T T
  0.1674173488556505  0.0625191452123346  0.0634799999999984 F F F
  0.4174167666712592  0.3125185630279503  0.0634799999999984 F F F
  0.1757380958726688  0.0545045488203737  0.2568427686183510 T T T
  0.1721396585344586  0.3094542097984377  0.1567550796180534 T T T
  0.4251645238666020  0.3029149778192974  0.2581523489005581 T T T
  0.4126369051618555  0.0688390772198991  0.1551808161988770 T T T
  0.1617301987703847  0.0222727841061697  0.4308067573710740 T T T
  0.1887299652684485  0.2863574810830818  0.3516678700965944 T T T
  0.3122767829681913  0.4168229784627258  0.4521006456407219 T T T
  0.4236081101511643  0.0531906434655857  0.3527055923208921 T T T
  0.6674172334677522  0.5625192606002329  0.0634799999999984 F F F
  0.9174166512833680  0.8125186784158416  0.0634799999999984 F F F
  0.6750749092851408  0.5532309287582645  0.2578815712480061 T T T
  0.6707935518075792  0.8081825836891698  0.1568659460540639 T T T
  0.9241001553281524  0.8025207364033575  0.2572798562436739 T T T
  0.9114717952741630  0.5674964366346056  0.1553146868195202 T T T
  0.6602805070735931  0.5214129464582163  0.4322614995199691 T T T
  0.6871130626386668  0.7842017153291976  0.3512773046447575 T T T
  0.8115380391046146  0.9167828186118804  0.4501180404267600 T T T
  0.9219708859950424  0.5520646769913722  0.3528062404409990 T T T
  0.6674172334677522  0.0625191452123346  0.0634799999999984 F F F
  0.9174166512833680  0.3125185630279503  0.0634799999999984 F F F
  0.6776518272529830  0.0559048766731613  0.2576404955110891 T T T
  0.6714788072381636  0.3089336109457815  0.1568505549910605 T T T
  0.9265043129346728  0.3052684081644796  0.2573536499922104 T T T
  0.9122109231533838  0.0682873098524251  0.1552683456006867 T T T
  0.5623846765718095  0.1679297738330518  0.4517081141145200 T T T
  0.6951316367340248  0.2911791888855976  0.3523663454404530 T T T
  0.9580483569336070  0.3179005695074618  0.4314016874216063 T T T
  0.9280643794624828  0.0568111823053647  0.3522377294734540 T T T
  0.5424164755790670  0.9375183873236494  0.1111452000000028 F F F
  0.5584346151431067  0.9237472202515912  0.3053292450239249 T T T
  0.2936503065469592  0.6879793839426128  0.2080052869014266 T T T
  0.6030240081914405  0.9585883686125172  0.4582298132347650 T T T
  0.3055338608821290  0.6722718480517174  0.4089498744324905 T T T
  0.5424164755790670  0.4375193209166355  0.1111452000000028 F F F
  0.5568946664327779  0.4212380522225107  0.3064139091387103 T T T
  0.2933877029316259  0.1876835393215136  0.2080437488030518 T T T
  0.5212963156477136  0.3766475626814003  0.4618512091694632 T T T
  0.3088533694465551  0.1733361905655061  0.4089429980031539 T T T
  0.0424174091720531  0.9375183873236494  0.1111452000000028 F F F
  0.0567880347751890  0.9218919513616274  0.3046965904793957 T T T
  0.7913277110551572  0.6855690548041999  0.2081709396178065 T T T
  0.0205797579756714  0.8761391397324397  0.4575502791165216 T T T
  0.8066087002127298  0.6718273769669316  0.4089382129488378 T T T
  0.0424174091720531  0.4375193209166355  0.1111452000000028 F F F
  0.0584350439620464  0.4240792696333227  0.3055732158693520 T T T
  0.7939271201505971  0.1881956553496341  0.2081160083399943 T T T
  0.1032576123303230  0.4586910091869243  0.4587452386201090 T T T
  0.8085821847874340  0.1698082620486421  0.4091969141925209 T T T
  0.7060122020797652  0.5135954248428269  0.6105609254310727 T T T
  0.5731215277969064  0.4791416621279638  0.6346767878622146 T T T
  0.6392411493684235  0.3826425290951960  0.5963944579838057 T T T
  0.5774806062765930  0.4557258839863232  0.6775365564875810 T T T
  0.4846435823783370  0.5440257531878577  0.6216969106335831 T T T
  0.6926133693177671  0.2888006801995208  0.6114038359930883 T T T
  0.5995029030258503  0.3772275613401256  0.5552909151335549 T T T
