# Supplementary material for: Reactions of Surface Peroxides Contribute to Rates and Selectivities for C2H4 Epoxidation on Silver
Source: ACS Catal. 2025 Jan 9;15(2):1387–98. doi: 10.1021/acscatal.4c06945 (PMC11744664; doi:10.1021/acscatal.4c06945)
Supplement: Supplementary file 2 — cs4c06945_si_002.zip [file cs4c06945_si_002.zip › zip_eo_paper_files/geometry_optimization/2111/LH/05_2111_minus_o/CONTCAR]

Ag  O                                   
   1.00000000000000     
     9.5330621999999998    0.0000000000000000    0.0000000000000000
     0.0000000000000000    9.5330621999999998    0.0000000000000000
     0.0000000000000000    0.0000000000000000   25.0000000000000000
   Ag   O 
    40    20
Selective dynamics
Direct
  0.1674173488556505  0.5625192606002329  0.0634799999999984   F   F   F
  0.4174167666712592  0.8125186784158416  0.0634799999999984   F   F   F
  0.1808817865286281  0.5628834274460592  0.2573128438709409   T   T   T
  0.1746103353368792  0.8115735295160565  0.1565906491279145   T   T   T
  0.4297218505841788  0.8123359646278935  0.2576475205547256   T   T   T
  0.4151940273388687  0.5710014258838023  0.1553609874925707   T   T   T
  0.0616478083553772  0.6782423323659954  0.4503156507933915   T   T   T
  0.1975165296459756  0.8000001896943626  0.3520906934542551   T   T   T
  0.4587760141736416  0.8283936565281939  0.4319237020931923   T   T   T
  0.4297980520838104  0.5663624753025840  0.3525821467830033   T   T   T
  0.1674173488556505  0.0625191452123346  0.0634799999999984   F   F   F
  0.4174167666712592  0.3125185630279503  0.0634799999999984   F   F   F
  0.1789060733344566  0.0601235625731302  0.2574140498102039   T   T   T
  0.1739170067000998  0.3109926950739058  0.1566011351921522   T   T   T
  0.4272630633954778  0.3096628981940178  0.2575913369887760   T   T   T
  0.4144913040770407  0.0704452322723964  0.1552886568176551   T   T   T
  0.1620724101291677  0.0316226329180858  0.4313828251815688   T   T   T
  0.1893589869223279  0.2937187341111666  0.3510726925899213   T   T   T
  0.3118556203836481  0.4277135758135879  0.4503894735236472   T   T   T
  0.4243458570528871  0.0618878619777245  0.3532828305368594   T   T   T
  0.6674172334677522  0.5625192606002329  0.0634799999999984   F   F   F
  0.9174166512833679  0.8125186784158416  0.0634799999999984   F   F   F
  0.6783430781759026  0.5604722925363210  0.2575715169235619   T   T   T
  0.6740406791935075  0.8110328634891358  0.1566444719496396   T   T   T
  0.9282231292196653  0.8085585719394772  0.2576248414246584   T   T   T
  0.9143942817718166  0.5701601053709197  0.1554091843187876   T   T   T
  0.6630018224311622  0.5299966544004455  0.4314941914278178   T   T   T
  0.6901014499964476  0.7936915918915869  0.3522937693621404   T   T   T
  0.8114757440298083  0.9281281789556231  0.4512378452690554   T   T   T
  0.9238390679412973  0.5601277046195606  0.3518143820349639   T   T   T
  0.6674172334677522  0.0625191452123346  0.0634799999999984   F   F   F
  0.9174166512833679  0.3125185630279503  0.0634799999999984   F   F   F
  0.6798953139724584  0.0621722695913429  0.2582246215297726   T   T   T
  0.6733992905420483  0.3102902901495236  0.1565368543441308   T   T   T
  0.9289152966745072  0.3113356550938301  0.2565936518728998   T   T   T
  0.9138158906515040  0.0697271766508408  0.1553032418933345   T   T   T
  0.5621840096698102  0.1783297315918018  0.4519318140240634   T   T   T
  0.6951844302866365  0.2990333191587501  0.3519530220505905   T   T   T
  0.9581759742171455  0.3271315043425229  0.4305622085429767   T   T   T
  0.9293849510864509  0.0641963520836301  0.3522499589390696   T   T   T
  0.5424164755790670  0.9375183873236494  0.1111452000000028   F   F   F
  0.5598783662732825  0.9318770259418760  0.3063534856224019   T   T   T
  0.2993736674846784  0.6938124497185146  0.2080350632410253   T   T   T
  0.6029095930446707  0.9694101643885569  0.4599012295441793   T   T   T
  0.3100316821452596  0.6797569224223157  0.4095233323955014   T   T   T
  0.5424164755790670  0.4375193209166355  0.1111452000000028   F   F   F
  0.5581568748327598  0.4294821766776581  0.3056212991838359   T   T   T
  0.2968763785505364  0.1913842430210387  0.2080106258076665   T   T   T
  0.5205663583301117  0.3871210337928604  0.4595598087782378   T   T   T
  0.3087041412104885  0.1827266162555683  0.4091996090679605   T   T   T
  0.0424174091720531  0.9375183873236494  0.1111452000000028   F   F   F
  0.0595205848059122  0.9284921727679868  0.3054679776130844   T   T   T
  0.7967907091503563  0.6912186778171345  0.2081155136992194   T   T   T
  0.0204674721421890  0.8869129481416274  0.4587733768736427   T   T   T
  0.8109018469137813  0.6794599938496040  0.4090039302520492   T   T   T
  0.0424174091720531  0.4375193209166355  0.1111452000000028   F   F   F
  0.0599816959320366  0.4314230446027468  0.3046301961516601   T   T   T
  0.7971887804845296  0.1916447373257304  0.2079937719093829   T   T   T
  0.1028770057822354  0.4692064108221710  0.4575685706623561   T   T   T
  0.8090289715138556  0.1782118642931665  0.4087031480563868   T   T   T
 
  0.00000000E+00  0.00000000E+00  0.00000000E+00
  0.00000000E+00  0.00000000E+00  0.00000000E+00
  0.00000000E+00  0.00000000E+00  0.00000000E+00
  0.00000000E+00  0.00000000E+00  0.00000000E+00
  0.00000000E+00  0.00000000E+00  0.00000000E+00
  0.00000000E+00  0.00000000E+00  0.00000000E+00
  0.00000000E+00  0.00000000E+00  0.00000000E+00
  0.00000000E+00  0.00000000E+00  0.00000000E+00
  0.00000000E+00  0.00000000E+00  0.00000000E+00
  0.00000000E+00  0.00000000E+00  0.00000000E+00
  0.00000000E+00  0.00000000E+00  0.00000000E+00
  0.00000000E+00  0.00000000E+00  0.00000000E+00
  0.00000000E+00  0.00000000E+00  0.00000000E+00
  0.00000000E+00  0.00000000E+00  0.00000000E+00
  0.00000000E+00  0.00000000E+00  0.00000000E+00
  0.00000000E+00  0.00000000E+00  0.00000000E+00
  0.00000000E+00  0.00000000E+00  0.00000000E+00
  0.00000000E+00  0.00000000E+00  0.00000000E+00
  0.00000000E+00  0.00000000E+00  0.00000000E+00
  0.00000000E+00  0.00000000E+00  0.00000000E+00
  0.00000000E+00  0.00000000E+00  0.00000000E+00
  0.00000000E+00  0.00000000E+00  0.00000000E+00
  0.00000000E+00  0.00000000E+00  0.00000000E+00
  0.00000000E+00  0.00000000E+00  0.00000000E+00
  0.00000000E+00  0.00000000E+00  0.00000000E+00
  0.00000000E+00  0.00000000E+00  0.00000000E+00
  0.00000000E+00  0.00000000E+00  0.00000000E+00
  0.00000000E+00  0.00000000E+00  0.00000000E+00
  0.00000000E+00  0.00000000E+00  0.00000000E+00
  0.00000000E+00  0.00000000E+00  0.00000000E+00
  0.00000000E+00  0.00000000E+00  0.00000000E+00
  0.00000000E+00  0.00000000E+00  0.00000000E+00
  0.00000000E+00  0.00000000E+00  0.00000000E+00
  0.00000000E+00  0.00000000E+00  0.00000000E+00
  0.00000000E+00  0.00000000E+00  0.00000000E+00
  0.00000000E+00  0.00000000E+00  0.00000000E+00
  0.00000000E+00  0.00000000E+00  0.00000000E+00
  0.00000000E+00  0.00000000E+00  0.00000000E+00
  0.00000000E+00  0.00000000E+00  0.00000000E+00
  0.00000000E+00  0.00000000E+00  0.00000000E+00
  0.00000000E+00  0.00000000E+00  0.00000000E+00
  0.00000000E+00  0.00000000E+00  0.00000000E+00
  0.00000000E+00  0.00000000E+00  0.00000000E+00
  0.00000000E+00  0.00000000E+00  0.00000000E+00
  0.00000000E+00  0.00000000E+00  0.00000000E+00
  0.00000000E+00  0.00000000E+00  0.00000000E+00
  0.00000000E+00  0.00000000E+00  0.00000000E+00
  0.00000000E+00  0.00000000E+00  0.00000000E+00
  0.00000000E+00  0.00000000E+00  0.00000000E+00
  0.00000000E+00  0.00000000E+00  0.00000000E+00
  0.00000000E+00  0.00000000E+00  0.00000000E+00
  0.00000000E+00  0.00000000E+00  0.00000000E+00
  0.00000000E+00  0.00000000E+00  0.00000000E+00
  0.00000000E+00  0.00000000E+00  0.00000000E+00
  0.00000000E+00  0.00000000E+00  0.00000000E+00
  0.00000000E+00  0.00000000E+00  0.00000000E+00
  0.00000000E+00  0.00000000E+00  0.00000000E+00
  0.00000000E+00  0.00000000E+00  0.00000000E+00
  0.00000000E+00  0.00000000E+00  0.00000000E+00
  0.00000000E+00  0.00000000E+00  0.00000000E+00
