# Supplementary material for: Reactions of Surface Peroxides Contribute to Rates and Selectivities for C2H4 Epoxidation on Silver
Source: ACS Catal. 2025 Jan 9;15(2):1387–98. doi: 10.1021/acscatal.4c06945 (PMC11744664; doi:10.1021/acscatal.4c06945)
Supplement: Supplementary file 2 — cs4c06945_si_002.zip [file cs4c06945_si_002.zip › zip_eo_paper_files/geometry_optimization/2111/LH/06_c2h4_in_gas_structure_used_in_cineb_only/CONTCAR]

Ag  O  C  H                             
   1.00000000000000     
     9.5330621999999998    0.0000000000000000    0.0000000000000000
     0.0000000000000000    9.5330621999999998    0.0000000000000000
     0.0000000000000000    0.0000000000000000   25.0000000000000000
   Ag   O    C    H 
    40    20     2     4
Selective dynamics
Direct
  0.1674173488556505  0.5625192606002329  0.0634799999999984   F   F   F
  0.4174167666712592  0.8125186784158416  0.0634799999999984   F   F   F
  0.1808502670767373  0.5628763666307045  0.2573329877553782   T   T   T
  0.1745932969476741  0.8115595979821866  0.1565967060618922   T   T   T
  0.4297038308346277  0.8123180268265443  0.2576505901235221   T   T   T
  0.4151736735782394  0.5709686163155249  0.1553651320521787   T   T   T
  0.0616230006571345  0.6782312203364226  0.4503058530261340   T   T   T
  0.1974843561450208  0.7999799699314442  0.3520527721794990   T   T   T
  0.4587367088448590  0.8283650770158438  0.4319074804570595   T   T   T
  0.4297600771152318  0.5663054957217658  0.3526032996698449   T   T   T
  0.1674173488556505  0.0625191452123346  0.0634799999999984   F   F   F
  0.4174167666712592  0.3125185630279503  0.0634799999999984   F   F   F
  0.1788668962462928  0.0601328766849394  0.2574090997125071   T   T   T
  0.1739272411081119  0.3109907565225713  0.1566012303488500   T   T   T
  0.4272772184701271  0.3096774912696296  0.2576014046438153   T   T   T
  0.4144815811457937  0.0704498084166362  0.1552957376827674   T   T   T
  0.1620369379455983  0.0316427529535291  0.4313690152430166   T   T   T
  0.1892988909226969  0.2937667443604759  0.3511043340586663   T   T   T
  0.3118247908621328  0.4276846282307969  0.4504263200179550   T   T   T
  0.4243587528713763  0.0619029143466815  0.3532436146338333   T   T   T
  0.6674172334677522  0.5625192606002329  0.0634799999999984   F   F   F
  0.9174166512833679  0.8125186784158416  0.0634799999999984   F   F   F
  0.6783453493276491  0.5604737289549966  0.2575698799025479   T   T   T
  0.6740262167663850  0.8110259511155804  0.1566392935979274   T   T   T
  0.9281770001615149  0.8086040769088501  0.2576189654454237   T   T   T
  0.9144063769122999  0.5701626443585406  0.1554119672819382   T   T   T
  0.6630292341499173  0.5300261489060513  0.4314803627372020   T   T   T
  0.6900750294126826  0.7936878999132413  0.3522915823268271   T   T   T
  0.8115190208908218  0.9281065752654226  0.4512288685349553   T   T   T
  0.9238238559984677  0.5601471639892612  0.3518408220796191   T   T   T
  0.6674172334677522  0.0625191452123346  0.0634799999999984   F   F   F
  0.9174166512833679  0.3125185630279503  0.0634799999999984   F   F   F
  0.6798993615786741  0.0621540914198363  0.2582252735304737   T   T   T
  0.6733951125149721  0.3102942417557832  0.1565393817772256   T   T   T
  0.9288680809117122  0.3113419245900703  0.2566054815324565   T   T   T
  0.9138357584378526  0.0697354871141297  0.1553025670447953   T   T   T
  0.5621361146011378  0.1782948126127380  0.4520273907955049   T   T   T
  0.6952009949527982  0.2990342165021628  0.3519450829220470   T   T   T
  0.9581207183480988  0.3271254424986531  0.4305932356435842   T   T   T
  0.9293338789839601  0.0642364914487502  0.3522617495552406   T   T   T
  0.5424164755790670  0.9375183873236494  0.1111452000000028   F   F   F
  0.5599187215279440  0.9318143771182684  0.3063520745766969   T   T   T
  0.2993505345244240  0.6937784349228115  0.2080400073148855   T   T   T
  0.6029694969062391  0.9693387744422343  0.4598744331610835   T   T   T
  0.3099476051066336  0.6797012747652619  0.4095163752938958   T   T   T
  0.5424164755790670  0.4375193209166355  0.1111452000000028   F   F   F
  0.5581577257273450  0.4295067773619577  0.3056306201790722   T   T   T
  0.2968803001908141  0.1914021763764748  0.2080232534830583   T   T   T
  0.5205474863279861  0.3871254473326348  0.4595032086666871   T   T   T
  0.3087419323696749  0.1826910708251996  0.4091595060359485   T   T   T
  0.0424174091720531  0.9375183873236494  0.1111452000000028   F   F   F
  0.0594128471215360  0.9285807520847388  0.3054691197278244   T   T   T
  0.7967834066143463  0.6912246030734969  0.2081083180875876   T   T   T
  0.0204779250705236  0.8869302355392649  0.4588286923986209   T   T   T
  0.8108692338832137  0.6795556769478064  0.4090051581640343   T   T   T
  0.0424174091720531  0.4375193209166355  0.1111452000000028   F   F   F
  0.0599225702222911  0.4314218708126478  0.3046508822860498   T   T   T
  0.7971878334200055  0.1916365613214031  0.2079903748266261   T   T   T
  0.1028581912011952  0.4691529160654578  0.4575902424754385   T   T   T
  0.8089886494421422  0.1782448877059685  0.4087156152217217   T   T   T
  0.4887199779610003  0.0454901368230099  0.6480116628821094   T   T   T
  0.4887164163015059  0.1853442529031801  0.6480082371947802   T   T   T
  0.3916591957389420  0.9852217782205437  0.6446125666297386   T   T   T
  0.5858543627869885  0.9852192414806735  0.6510757702257690   T   T   T
  0.3916601076785208  0.2456109950173174  0.6446172545164388   T   T   T
  0.5858454256476184  0.2456140054066770  0.6510893876565965   T   T   T
 
  0.00000000E+00  0.00000000E+00  0.00000000E+00
  0.00000000E+00  0.00000000E+00  0.00000000E+00
  0.00000000E+00  0.00000000E+00  0.00000000E+00
  0.00000000E+00  0.00000000E+00  0.00000000E+00
  0.00000000E+00  0.00000000E+00  0.00000000E+00
  0.00000000E+00  0.00000000E+00  0.00000000E+00
  0.00000000E+00  0.00000000E+00  0.00000000E+00
  0.00000000E+00  0.00000000E+00  0.00000000E+00
  0.00000000E+00  0.00000000E+00  0.00000000E+00
  0.00000000E+00  0.00000000E+00  0.00000000E+00
  0.00000000E+00  0.00000000E+00  0.00000000E+00
  0.00000000E+00  0.00000000E+00  0.00000000E+00
  0.00000000E+00  0.00000000E+00  0.00000000E+00
  0.00000000E+00  0.00000000E+00  0.00000000E+00
  0.00000000E+00  0.00000000E+00  0.00000000E+00
  0.00000000E+00  0.00000000E+00  0.00000000E+00
  0.00000000E+00  0.00000000E+00  0.00000000E+00
  0.00000000E+00  0.00000000E+00  0.00000000E+00
  0.00000000E+00  0.00000000E+00  0.00000000E+00
  0.00000000E+00  0.00000000E+00  0.00000000E+00
  0.00000000E+00  0.00000000E+00  0.00000000E+00
  0.00000000E+00  0.00000000E+00  0.00000000E+00
  0.00000000E+00  0.00000000E+00  0.00000000E+00
  0.00000000E+00  0.00000000E+00  0.00000000E+00
  0.00000000E+00  0.00000000E+00  0.00000000E+00
  0.00000000E+00  0.00000000E+00  0.00000000E+00
  0.00000000E+00  0.00000000E+00  0.00000000E+00
  0.00000000E+00  0.00000000E+00  0.00000000E+00
  0.00000000E+00  0.00000000E+00  0.00000000E+00
  0.00000000E+00  0.00000000E+00  0.00000000E+00
  0.00000000E+00  0.00000000E+00  0.00000000E+00
  0.00000000E+00  0.00000000E+00  0.00000000E+00
  0.00000000E+00  0.00000000E+00  0.00000000E+00
  0.00000000E+00  0.00000000E+00  0.00000000E+00
  0.00000000E+00  0.00000000E+00  0.00000000E+00
  0.00000000E+00  0.00000000E+00  0.00000000E+00
  0.00000000E+00  0.00000000E+00  0.00000000E+00
  0.00000000E+00  0.00000000E+00  0.00000000E+00
  0.00000000E+00  0.00000000E+00  0.00000000E+00
  0.00000000E+00  0.00000000E+00  0.00000000E+00
  0.00000000E+00  0.00000000E+00  0.00000000E+00
  0.00000000E+00  0.00000000E+00  0.00000000E+00
  0.00000000E+00  0.00000000E+00  0.00000000E+00
  0.00000000E+00  0.00000000E+00  0.00000000E+00
  0.00000000E+00  0.00000000E+00  0.00000000E+00
  0.00000000E+00  0.00000000E+00  0.00000000E+00
  0.00000000E+00  0.00000000E+00  0.00000000E+00
  0.00000000E+00  0.00000000E+00  0.00000000E+00
  0.00000000E+00  0.00000000E+00  0.00000000E+00
  0.00000000E+00  0.00000000E+00  0.00000000E+00
  0.00000000E+00  0.00000000E+00  0.00000000E+00
  0.00000000E+00  0.00000000E+00  0.00000000E+00
  0.00000000E+00  0.00000000E+00  0.00000000E+00
  0.00000000E+00  0.00000000E+00  0.00000000E+00
  0.00000000E+00  0.00000000E+00  0.00000000E+00
  0.00000000E+00  0.00000000E+00  0.00000000E+00
  0.00000000E+00  0.00000000E+00  0.00000000E+00
  0.00000000E+00  0.00000000E+00  0.00000000E+00
  0.00000000E+00  0.00000000E+00  0.00000000E+00
  0.00000000E+00  0.00000000E+00  0.00000000E+00
  0.00000000E+00  0.00000000E+00  0.00000000E+00
  0.00000000E+00  0.00000000E+00  0.00000000E+00
  0.00000000E+00  0.00000000E+00  0.00000000E+00
  0.00000000E+00  0.00000000E+00  0.00000000E+00
  0.00000000E+00  0.00000000E+00  0.00000000E+00
  0.00000000E+00  0.00000000E+00  0.00000000E+00
