# Supplementary material for: Reactions of Surface Peroxides Contribute to Rates and Selectivities for C2H4 Epoxidation on Silver
Source: ACS Catal. 2025 Jan 9;15(2):1387–98. doi: 10.1021/acscatal.4c06945 (PMC11744664; doi:10.1021/acscatal.4c06945)
Supplement: Supplementary file 2 — cs4c06945_si_002.zip [file cs4c06945_si_002.zip › zip_eo_paper_files/geometry_optimization/2111/LH/07_omc/CONTCAR]

Ag  O  C  H                             
   1.00000000000000     
     9.5330621999999998    0.0000000000000000    0.0000000000000000
     0.0000000000000000    9.5330621999999998    0.0000000000000000
     0.0000000000000000    0.0000000000000000   25.0000000000000000
   Ag   O    C    H 
    40    20     2     4
Selective dynamics
Direct
  0.1674173488556505  0.5625192606002329  0.0634799999999984   F   F   F
  0.4174167666712592  0.8125186784158416  0.0634799999999984   F   F   F
  0.1795501576674434  0.5636926629104821  0.2515455438795565   T   T   T
  0.1785022985341453  0.8147482752887611  0.1564152632761398   T   T   T
  0.4309229358197155  0.8163402089903355  0.2616821576699944   T   T   T
  0.4210532216956032  0.5744347236559967  0.1564502631524650   T   T   T
  0.0636927831213043  0.6751644387405109  0.4467250835970994   T   T   T
  0.2105993913266041  0.8069028505711845  0.3583989822109832   T   T   T
  0.4910522304238770  0.8331474723315883  0.4399026458611961   T   T   T
  0.4427647452571679  0.5814698769806531  0.3524428146508866   T   T   T
  0.1674173488556505  0.0625191452123346  0.0634799999999984   F   F   F
  0.4174167666712592  0.3125185630279503  0.0634799999999984   F   F   F
  0.1715378389123114  0.0533203501528731  0.2625250056966447   T   T   T
  0.1662697965963517  0.3022854826492029  0.1566485923452949   T   T   T
  0.4108464754534160  0.3139758923279350  0.2538026810278518   T   T   T
  0.4083825954978281  0.0642830746519708  0.1556504814120501   T   T   T
  0.1593269236063321  0.0310188044017713  0.4361660516899173   T   T   T
  0.1730525705950211  0.2915554456852812  0.3443981835530013   T   T   T
  0.3090016017683154  0.4192666227935741  0.4391833444923988   T   T   T
  0.4205733950074089  0.0638778425416746  0.3575670338695290   T   T   T
  0.6674172334677522  0.5625192606002329  0.0634799999999984   F   F   F
  0.9174166512833679  0.8125186784158416  0.0634799999999984   F   F   F
  0.6779927288318846  0.5727968196598467  0.2533093773676008   T   T   T
  0.6798064281539093  0.8156546811519365  0.1561950585910491   T   T   T
  0.9342579656356570  0.8114692084629936  0.2626953881616312   T   T   T
  0.9216262137883600  0.5752323020004626  0.1561010063877863   T   T   T
  0.6743828104303533  0.5366896126870558  0.4349380986495154   T   T   T
  0.7006415978307058  0.8013685059086076  0.3564047906559655   T   T   T
  0.8419099189674201  0.9226943416486203  0.4710612147706263   T   T   T
  0.9291536453091178  0.5625600193190833  0.3459272631274007   T   T   T
  0.6674172334677522  0.0625191452123346  0.0634799999999984   F   F   F
  0.9174166512833679  0.3125185630279503  0.0634799999999984   F   F   F
  0.6728973134821721  0.0586632113070280  0.2614804303607344   T   T   T
  0.6658527976819254  0.3035266679412797  0.1561145125115377   T   T   T
  0.9188132543504907  0.3095189972759264  0.2505638918409293   T   T   T
  0.9084319441813898  0.0648347781826533  0.1548648817515206   T   T   T
  0.6047096098805692  0.1677832258174388  0.4650277408092361   T   T   T
  0.6631040378104398  0.3122037567696123  0.3453513456021683   T   T   T
  0.9289644854390511  0.3241083034273829  0.4222251705911180   T   T   T
  0.9059188769944091  0.0463847098408536  0.3609125717954276   T   T   T
  0.5424164755790670  0.9375183873236494  0.1111452000000028   F   F   F
  0.5586448360041497  0.9331197760576651  0.3132191906091359   T   T   T
  0.3064833647558082  0.7011793292806198  0.2083327379556828   T   T   T
  0.6313523574217821  0.9622376378541121  0.4803425916671878   T   T   T
  0.3390618338450155  0.6921590468037631  0.4124153892440506   T   T   T
  0.5424164755790670  0.4375193209166355  0.1111452000000028   F   F   F
  0.5423593317396374  0.4468549059610318  0.2974073224490478   T   T   T
  0.2846422081062300  0.1785531620075221  0.2086495204674093   T   T   T
  0.5327704116880035  0.3837331880005521  0.4722061036417602   T   T   T
  0.2889001211761141  0.1875307066973034  0.4049256328050470   T   T   T
  0.0424174091720531  0.9375183873236494  0.1111452000000028   F   F   F
  0.0580037622881204  0.9270719480406523  0.3154102116628008   T   T   T
  0.8083171396085129  0.7025114112435429  0.2080279130423753   T   T   T
  0.0507428819151545  0.8761992957671195  0.4755993164066719   T   T   T
  0.8278489216029018  0.6776414716153875  0.4067526488119579   T   T   T
  0.0424174091720531  0.4375193209166355  0.1111452000000028   F   F   F
  0.0526277910393514  0.4310110720977649  0.2958476029495054   T   T   T
  0.7848270233950025  0.1806193402234030  0.2073008572261956   T   T   T
  0.0935462943424546  0.4661535121986128  0.4322684487988253   T   T   T
  0.7621330200468522  0.1852092126220963  0.4019380259279731   T   T   T
  0.4893766508898619  0.2070571068822808  0.5344441362863097   T   T   T
  0.5119462152097045  0.3630273019357807  0.5304074147802356   T   T   T
  0.3828507981038380  0.1693429489838413  0.5265322994889600   T   T   T
  0.5445739999280835  0.1493058581537111  0.5658419033658434   T   T   T
  0.4231361474345903  0.4280205325628527  0.5441132579673783   T   T   T
  0.6072014255168913  0.3967140106015821  0.5517997863997378   T   T   T
 
  0.00000000E+00  0.00000000E+00  0.00000000E+00
  0.00000000E+00  0.00000000E+00  0.00000000E+00
  0.00000000E+00  0.00000000E+00  0.00000000E+00
  0.00000000E+00  0.00000000E+00  0.00000000E+00
  0.00000000E+00  0.00000000E+00  0.00000000E+00
  0.00000000E+00  0.00000000E+00  0.00000000E+00
  0.00000000E+00  0.00000000E+00  0.00000000E+00
  0.00000000E+00  0.00000000E+00  0.00000000E+00
  0.00000000E+00  0.00000000E+00  0.00000000E+00
  0.00000000E+00  0.00000000E+00  0.00000000E+00
  0.00000000E+00  0.00000000E+00  0.00000000E+00
  0.00000000E+00  0.00000000E+00  0.00000000E+00
  0.00000000E+00  0.00000000E+00  0.00000000E+00
  0.00000000E+00  0.00000000E+00  0.00000000E+00
  0.00000000E+00  0.00000000E+00  0.00000000E+00
  0.00000000E+00  0.00000000E+00  0.00000000E+00
  0.00000000E+00  0.00000000E+00  0.00000000E+00
  0.00000000E+00  0.00000000E+00  0.00000000E+00
  0.00000000E+00  0.00000000E+00  0.00000000E+00
  0.00000000E+00  0.00000000E+00  0.00000000E+00
  0.00000000E+00  0.00000000E+00  0.00000000E+00
  0.00000000E+00  0.00000000E+00  0.00000000E+00
  0.00000000E+00  0.00000000E+00  0.00000000E+00
  0.00000000E+00  0.00000000E+00  0.00000000E+00
  0.00000000E+00  0.00000000E+00  0.00000000E+00
  0.00000000E+00  0.00000000E+00  0.00000000E+00
  0.00000000E+00  0.00000000E+00  0.00000000E+00
  0.00000000E+00  0.00000000E+00  0.00000000E+00
  0.00000000E+00  0.00000000E+00  0.00000000E+00
  0.00000000E+00  0.00000000E+00  0.00000000E+00
  0.00000000E+00  0.00000000E+00  0.00000000E+00
  0.00000000E+00  0.00000000E+00  0.00000000E+00
  0.00000000E+00  0.00000000E+00  0.00000000E+00
  0.00000000E+00  0.00000000E+00  0.00000000E+00
  0.00000000E+00  0.00000000E+00  0.00000000E+00
  0.00000000E+00  0.00000000E+00  0.00000000E+00
  0.00000000E+00  0.00000000E+00  0.00000000E+00
  0.00000000E+00  0.00000000E+00  0.00000000E+00
  0.00000000E+00  0.00000000E+00  0.00000000E+00
  0.00000000E+00  0.00000000E+00  0.00000000E+00
  0.00000000E+00  0.00000000E+00  0.00000000E+00
  0.00000000E+00  0.00000000E+00  0.00000000E+00
  0.00000000E+00  0.00000000E+00  0.00000000E+00
  0.00000000E+00  0.00000000E+00  0.00000000E+00
  0.00000000E+00  0.00000000E+00  0.00000000E+00
  0.00000000E+00  0.00000000E+00  0.00000000E+00
  0.00000000E+00  0.00000000E+00  0.00000000E+00
  0.00000000E+00  0.00000000E+00  0.00000000E+00
  0.00000000E+00  0.00000000E+00  0.00000000E+00
  0.00000000E+00  0.00000000E+00  0.00000000E+00
  0.00000000E+00  0.00000000E+00  0.00000000E+00
  0.00000000E+00  0.00000000E+00  0.00000000E+00
  0.00000000E+00  0.00000000E+00  0.00000000E+00
  0.00000000E+00  0.00000000E+00  0.00000000E+00
  0.00000000E+00  0.00000000E+00  0.00000000E+00
  0.00000000E+00  0.00000000E+00  0.00000000E+00
  0.00000000E+00  0.00000000E+00  0.00000000E+00
  0.00000000E+00  0.00000000E+00  0.00000000E+00
  0.00000000E+00  0.00000000E+00  0.00000000E+00
  0.00000000E+00  0.00000000E+00  0.00000000E+00
  0.00000000E+00  0.00000000E+00  0.00000000E+00
  0.00000000E+00  0.00000000E+00  0.00000000E+00
  0.00000000E+00  0.00000000E+00  0.00000000E+00
  0.00000000E+00  0.00000000E+00  0.00000000E+00
  0.00000000E+00  0.00000000E+00  0.00000000E+00
  0.00000000E+00  0.00000000E+00  0.00000000E+00
