# Supplementary material for: Reactions of Surface Peroxides Contribute to Rates and Selectivities for C2H4 Epoxidation on Silver
Source: ACS Catal. 2025 Jan 9;15(2):1387–98. doi: 10.1021/acscatal.4c06945 (PMC11744664; doi:10.1021/acscatal.4c06945)
Supplement: Supplementary file 2 — cs4c06945_si_002.zip [file cs4c06945_si_002.zip › zip_eo_paper_files/geometry_optimization/2111/LH/08_eo/CONTCAR]

Ag  O  C  H                             
   1.00000000000000     
     9.5330621999999998    0.0000000000000000    0.0000000000000000
     0.0000000000000000    9.5330621999999998    0.0000000000000000
     0.0000000000000000    0.0000000000000000   25.0000000000000000
   Ag   O    C    H 
    40    20     2     4
Selective dynamics
Direct
  0.1674173488556505  0.5625192606002329  0.0634799999999984   F   F   F
  0.4174167666712592  0.8125186784158416  0.0634799999999984   F   F   F
  0.1751286246148859  0.5560142683958221  0.2554023824529728   T   T   T
  0.1730262849836003  0.8101265348331336  0.1570279123480640   T   T   T
  0.4146728793458914  0.8166663941284721  0.2608830411976671   T   T   T
  0.4170747911498919  0.5703856269729717  0.1569264026165839   T   T   T
  0.0679684067143230  0.6473234028835190  0.4805210343531310   T   T   T
  0.1803636565925042  0.7810110278512957  0.3629281150274428   T   T   T
  0.4660786041807389  0.7807991767706034  0.4414648057569464   T   T   T
  0.4222255257809108  0.5590549994141720  0.3511140556116455   T   T   T
  0.1674173488556505  0.0625191452123346  0.0634799999999984   F   F   F
  0.4174167666712592  0.3125185630279503  0.0634799999999984   F   F   F
  0.1663255799411576  0.0443153960332062  0.2636924182212105   T   T   T
  0.1599017802843657  0.2981378025272741  0.1572308370786153   T   T   T
  0.4033952193372673  0.3063489796263700  0.2511534511072059   T   T   T
  0.4053950600731973  0.0579581869661347  0.1568074851476241   T   T   T
  0.1551936272619507  0.0118632140684780  0.4431301334573767   T   T   T
  0.1606189757244391  0.2732410270926544  0.3489310679759621   T   T   T
  0.2771684549044301  0.4137901602569538  0.4364336041216711   T   T   T
  0.4076125545099737  0.0623518713527476  0.3630858066619878   T   T   T
  0.6674172334677522  0.5625192606002329  0.0634799999999984   F   F   F
  0.9174166512833679  0.8125186784158416  0.0634799999999984   F   F   F
  0.6672143973178311  0.5744874960766388  0.2502215017608210   T   T   T
  0.6797001893770634  0.8153344429072874  0.1557658638542995   T   T   T
  0.9274449030855701  0.8074975239084016  0.2642228094560844   T   T   T
  0.9202698175752624  0.5738547644244991  0.1560747337297301   T   T   T
  0.6672546476129009  0.5419543042400636  0.4298535443813246   T   T   T
  0.6814602020016686  0.8111526521984206  0.3501199183983296   T   T   T
  0.8306688494282348  0.8522158271480379  0.4736591797952409   T   T   T
  0.9324556474533410  0.5615801998253278  0.3495368908444506   T   T   T
  0.6674172334677522  0.0625191452123346  0.0634799999999984   F   F   F
  0.9174166512833679  0.3125185630279503  0.0634799999999984   F   F   F
  0.6568347551260578  0.0648310309979200  0.2595368912381679   T   T   T
  0.6661850414782030  0.3044885289332481  0.1566126927404074   T   T   T
  0.9165915748327240  0.3039729817177945  0.2542980791762349   T   T   T
  0.9071822137381087  0.0639778189779073  0.1551877602898652   T   T   T
  0.6687110612309053  0.0652968982864770  0.4335186162414281   T   T   T
  0.6657801460606347  0.3306304359382038  0.3420409070527533   T   T   T
  0.9362670274775367  0.3420275211734723  0.4374979449401660   T   T   T
  0.9181679659123467  0.0672298104391522  0.3558452322524492   T   T   T
  0.5424164755790670  0.9375183873236494  0.1111452000000028   F   F   F
  0.5354311603723291  0.9437952497159540  0.3106845661760856   T   T   T
  0.2967268575860857  0.6916755770161955  0.2089361196128583   T   T   T
  0.6152568833482602  0.8956939517925758  0.4809665932034246   T   T   T
  0.3062436871766895  0.6498797056310267  0.4125514131385978   T   T   T
  0.5424164755790670  0.4375193209166355  0.1111452000000028   F   F   F
  0.5313773968504943  0.4455771927068064  0.2927786500037344   T   T   T
  0.2748890531609873  0.1690217179405419  0.2084776744612081   T   T   T
  0.5302043267655911  0.4200741172924122  0.4926730107294743   T   T   T
  0.2752977157367804  0.1786087941439161  0.4128780332032399   T   T   T
  0.0424174091720531  0.9375183873236494  0.1111452000000028   F   F   F
  0.0524618968658193  0.9204425885548124  0.3173385766015304   T   T   T
  0.8059579257085376  0.7008214608021018  0.2077226533622006   T   T   T
  0.0446604035493544  0.8592141550829715  0.4827641833684742   T   T   T
  0.8148224380640318  0.6917962936943025  0.3986949509814505   T   T   T
  0.0424174091720531  0.4375193209166355  0.1111452000000028   F   F   F
  0.0512705381340261  0.4224396218146474  0.3011465335408226   T   T   T
  0.7838093318855522  0.1801404455925914  0.2078885446347789   T   T   T
  0.0840468023585094  0.4360271007569788  0.4844808756863699   T   T   T
  0.7893398991431332  0.2196863060542863  0.3951426075341191   T   T   T
  0.5753962774727053  0.3236872525033496  0.5349863263071587   T   T   T
  0.5146378986012520  0.4605083110700508  0.5488906297933679   T   T   T
  0.5113698372531262  0.2288352885990194  0.5375263123420224   T   T   T
  0.6889725574678537  0.3091892067315591  0.5372550385487804   T   T   T
  0.4052463815383542  0.4669253387849741  0.5617238279012324   T   T   T
  0.5833722816432607  0.5461610735603804  0.5613426507116620   T   T   T
 
  0.00000000E+00  0.00000000E+00  0.00000000E+00
  0.00000000E+00  0.00000000E+00  0.00000000E+00
  0.00000000E+00  0.00000000E+00  0.00000000E+00
  0.00000000E+00  0.00000000E+00  0.00000000E+00
  0.00000000E+00  0.00000000E+00  0.00000000E+00
  0.00000000E+00  0.00000000E+00  0.00000000E+00
  0.00000000E+00  0.00000000E+00  0.00000000E+00
  0.00000000E+00  0.00000000E+00  0.00000000E+00
  0.00000000E+00  0.00000000E+00  0.00000000E+00
  0.00000000E+00  0.00000000E+00  0.00000000E+00
  0.00000000E+00  0.00000000E+00  0.00000000E+00
  0.00000000E+00  0.00000000E+00  0.00000000E+00
  0.00000000E+00  0.00000000E+00  0.00000000E+00
  0.00000000E+00  0.00000000E+00  0.00000000E+00
  0.00000000E+00  0.00000000E+00  0.00000000E+00
  0.00000000E+00  0.00000000E+00  0.00000000E+00
  0.00000000E+00  0.00000000E+00  0.00000000E+00
  0.00000000E+00  0.00000000E+00  0.00000000E+00
  0.00000000E+00  0.00000000E+00  0.00000000E+00
  0.00000000E+00  0.00000000E+00  0.00000000E+00
  0.00000000E+00  0.00000000E+00  0.00000000E+00
  0.00000000E+00  0.00000000E+00  0.00000000E+00
  0.00000000E+00  0.00000000E+00  0.00000000E+00
  0.00000000E+00  0.00000000E+00  0.00000000E+00
  0.00000000E+00  0.00000000E+00  0.00000000E+00
  0.00000000E+00  0.00000000E+00  0.00000000E+00
  0.00000000E+00  0.00000000E+00  0.00000000E+00
  0.00000000E+00  0.00000000E+00  0.00000000E+00
  0.00000000E+00  0.00000000E+00  0.00000000E+00
  0.00000000E+00  0.00000000E+00  0.00000000E+00
  0.00000000E+00  0.00000000E+00  0.00000000E+00
  0.00000000E+00  0.00000000E+00  0.00000000E+00
  0.00000000E+00  0.00000000E+00  0.00000000E+00
  0.00000000E+00  0.00000000E+00  0.00000000E+00
  0.00000000E+00  0.00000000E+00  0.00000000E+00
  0.00000000E+00  0.00000000E+00  0.00000000E+00
  0.00000000E+00  0.00000000E+00  0.00000000E+00
  0.00000000E+00  0.00000000E+00  0.00000000E+00
  0.00000000E+00  0.00000000E+00  0.00000000E+00
  0.00000000E+00  0.00000000E+00  0.00000000E+00
  0.00000000E+00  0.00000000E+00  0.00000000E+00
  0.00000000E+00  0.00000000E+00  0.00000000E+00
  0.00000000E+00  0.00000000E+00  0.00000000E+00
  0.00000000E+00  0.00000000E+00  0.00000000E+00
  0.00000000E+00  0.00000000E+00  0.00000000E+00
  0.00000000E+00  0.00000000E+00  0.00000000E+00
  0.00000000E+00  0.00000000E+00  0.00000000E+00
  0.00000000E+00  0.00000000E+00  0.00000000E+00
  0.00000000E+00  0.00000000E+00  0.00000000E+00
  0.00000000E+00  0.00000000E+00  0.00000000E+00
  0.00000000E+00  0.00000000E+00  0.00000000E+00
  0.00000000E+00  0.00000000E+00  0.00000000E+00
  0.00000000E+00  0.00000000E+00  0.00000000E+00
  0.00000000E+00  0.00000000E+00  0.00000000E+00
  0.00000000E+00  0.00000000E+00  0.00000000E+00
  0.00000000E+00  0.00000000E+00  0.00000000E+00
  0.00000000E+00  0.00000000E+00  0.00000000E+00
  0.00000000E+00  0.00000000E+00  0.00000000E+00
  0.00000000E+00  0.00000000E+00  0.00000000E+00
  0.00000000E+00  0.00000000E+00  0.00000000E+00
  0.00000000E+00  0.00000000E+00  0.00000000E+00
  0.00000000E+00  0.00000000E+00  0.00000000E+00
  0.00000000E+00  0.00000000E+00  0.00000000E+00
  0.00000000E+00  0.00000000E+00  0.00000000E+00
  0.00000000E+00  0.00000000E+00  0.00000000E+00
  0.00000000E+00  0.00000000E+00  0.00000000E+00
