# Supplementary material for: Reactions of Surface Peroxides Contribute to Rates and Selectivities for C2H4 Epoxidation on Silver
Source: ACS Catal. 2025 Jan 9;15(2):1387–98. doi: 10.1021/acscatal.4c06945 (PMC11744664; doi:10.1021/acscatal.4c06945)
Supplement: Supplementary file 2 — cs4c06945_si_002.zip [file cs4c06945_si_002.zip › zip_eo_paper_files/geometry_optimization/2111/LH/09_2111_minus_2o/CONTCAR]

Ag  O                                   
   1.00000000000000     
     9.5330621999999998    0.0000000000000000    0.0000000000000000
     0.0000000000000000    9.5330621999999998    0.0000000000000000
     0.0000000000000000    0.0000000000000000   23.2995933000000015
   Ag   O 
    40    19
Selective dynamics
Direct
  0.0625003789443426  0.0625003789443426  0.2698523497403684   F   F   F
  0.3124997967599512  0.3124997967599512  0.2698523497403684   F   F   F
  0.0671578269193801  0.0674071572248948  0.4798913397782761   T   T   T
  0.0676587595324896  0.3114982157362637  0.3708338966143299   T   T   T
  0.3295341373787125  0.3028591225061111  0.4784141259558786   T   T   T
  0.3090087171927329  0.0687723789566931  0.3696942658936895   T   T   T
  0.0199800561279550  0.1770138226018514  0.7024774756049249   T   T   T
  0.0860498977900607  0.3116260958999530  0.5776047192559700   T   T   T
  0.3831417700251496  0.2969234406886768  0.6728296494021245   T   T   T
  0.2939512216808476  0.0582512291191823  0.5796314336690053   T   T   T
  0.0625003789443426  0.5625002635564442  0.2698523497403684   F   F   F
  0.3124997967599512  0.8124996813720600  0.2698523497403684   F   F   F
  0.0534490340265947  0.5504997736088585  0.4760394882658845   T   T   T
  0.0626611688411394  0.8033915266254033  0.3688332193767337   T   T   T
  0.3055366856607534  0.7952893837875623  0.4778599252742529   T   T   T
  0.3028893155438259  0.5622815356355624  0.3682458177712888   T   T   T
  0.0664442692478489  0.5294330632490328  0.6671909635487000   T   T   T
  0.0809055443430787  0.7818278923348849  0.5709067516440367   T   T   T
  0.1915974087663081  0.8504843952863888  0.6802187023399551   T   T   T
  0.3556287202700745  0.5424784917922363  0.5825491323613093   T   T   T
  0.5625002635564442  0.0625003789443426  0.2698523497403684   F   F   F
  0.8124996813720600  0.3124997967599512  0.2698523497403684   F   F   F
  0.5543792674127583  0.0465584543554457  0.4778697477769659   T   T   T
  0.5624102776146663  0.3037871732154372  0.3704769464705086   T   T   T
  0.8062351900979708  0.2996375985302450  0.4793397825071619   T   T   T
  0.8043024303542217  0.0618242312310715  0.3700775136950047   T   T   T
  0.4587474357940801  0.9964576975556305  0.6735855125177823   T   T   T
  0.5750433106476607  0.2500498693398299  0.5779639807169131   T   T   T
  0.7590941270034224  0.2749614225557412  0.6886781823470725   T   T   T
  0.7996766561557960  0.0361427622137070  0.5862511581540345   T   T   T
  0.5625002635564442  0.5625002635564442  0.2698523497403684   F   F   F
  0.8124996813720600  0.8124996813720600  0.2698523497403684   F   F   F
  0.5842851989047243  0.5506034799936477  0.4776424178309316   T   T   T
  0.5662557576282586  0.8114468550351042  0.3712424141054786   T   T   T
  0.8194024841840962  0.8153088324744511  0.4786976344984634   T   T   T
  0.8103076596934985  0.5704541518320150  0.3693565518255921   T   T   T
  0.6242117030158403  0.5567536534386262  0.6719721522053110   T   T   T
  0.5718000311863962  0.8148213599944447  0.5833736187093013   T   T   T
  0.8882964635010014  0.8480173577373253  0.6790301220825442   T   T   T
  0.8323456902130618  0.5850213626375607  0.5799727867994019   T   T   T
  0.4374995056677591  0.4374995056677591  0.3209961609072352   F   F   F
  0.4753377530637788  0.4102927975798110  0.5287431308226463   T   T   T
  0.1903879438060225  0.1912938405535030  0.4260277882452469   T   T   T
  0.5616026915978936  0.3756885850425553  0.7102422951983723   T   T   T
  0.2033665741369104  0.2000073150661850  0.6394420121816288   T   T   T
  0.4374995056677591  0.9375004392607451  0.3209961609072352   F   F   F
  0.4264006798825309  0.9209945975760033  0.5303934884028862   T   T   T
  0.1784246654912620  0.6770597385766284  0.4240423326867979   T   T   T
  0.2169626392858648  0.6657258360464967  0.6295187121877310   T   T   T
  0.9375004392607451  0.4374995056677591  0.3209961609072352   F   F   F
  0.9336079353891331  0.4258268810203799  0.5303149161783250   T   T   T
  0.6791460767966799  0.1768051768133806  0.4260451579877783   T   T   T
  0.9459227049029182  0.3786407426798638  0.7078566714496858   T   T   T
  0.6500902284202792  0.1131379284522307  0.6457462329373495   T   T   T
  0.9375004392607451  0.9375004392607451  0.3209961609072352   F   F   F
  0.9474418794704891  0.9369471281186449  0.5316055545938517   T   T   T
  0.6915970448821271  0.6925461540462888  0.4258123984686481   T   T   T
  0.0420505428318660  0.9698935235362025  0.7215094091766397   T   T   T
  0.7276011751533958  0.7293659123871076  0.6367250601127946   T   T   T
 
  0.00000000E+00  0.00000000E+00  0.00000000E+00
  0.00000000E+00  0.00000000E+00  0.00000000E+00
  0.00000000E+00  0.00000000E+00  0.00000000E+00
  0.00000000E+00  0.00000000E+00  0.00000000E+00
  0.00000000E+00  0.00000000E+00  0.00000000E+00
  0.00000000E+00  0.00000000E+00  0.00000000E+00
  0.00000000E+00  0.00000000E+00  0.00000000E+00
  0.00000000E+00  0.00000000E+00  0.00000000E+00
  0.00000000E+00  0.00000000E+00  0.00000000E+00
  0.00000000E+00  0.00000000E+00  0.00000000E+00
  0.00000000E+00  0.00000000E+00  0.00000000E+00
  0.00000000E+00  0.00000000E+00  0.00000000E+00
  0.00000000E+00  0.00000000E+00  0.00000000E+00
  0.00000000E+00  0.00000000E+00  0.00000000E+00
  0.00000000E+00  0.00000000E+00  0.00000000E+00
  0.00000000E+00  0.00000000E+00  0.00000000E+00
  0.00000000E+00  0.00000000E+00  0.00000000E+00
  0.00000000E+00  0.00000000E+00  0.00000000E+00
  0.00000000E+00  0.00000000E+00  0.00000000E+00
  0.00000000E+00  0.00000000E+00  0.00000000E+00
  0.00000000E+00  0.00000000E+00  0.00000000E+00
  0.00000000E+00  0.00000000E+00  0.00000000E+00
  0.00000000E+00  0.00000000E+00  0.00000000E+00
  0.00000000E+00  0.00000000E+00  0.00000000E+00
  0.00000000E+00  0.00000000E+00  0.00000000E+00
  0.00000000E+00  0.00000000E+00  0.00000000E+00
  0.00000000E+00  0.00000000E+00  0.00000000E+00
  0.00000000E+00  0.00000000E+00  0.00000000E+00
  0.00000000E+00  0.00000000E+00  0.00000000E+00
  0.00000000E+00  0.00000000E+00  0.00000000E+00
  0.00000000E+00  0.00000000E+00  0.00000000E+00
  0.00000000E+00  0.00000000E+00  0.00000000E+00
  0.00000000E+00  0.00000000E+00  0.00000000E+00
  0.00000000E+00  0.00000000E+00  0.00000000E+00
  0.00000000E+00  0.00000000E+00  0.00000000E+00
  0.00000000E+00  0.00000000E+00  0.00000000E+00
  0.00000000E+00  0.00000000E+00  0.00000000E+00
  0.00000000E+00  0.00000000E+00  0.00000000E+00
  0.00000000E+00  0.00000000E+00  0.00000000E+00
  0.00000000E+00  0.00000000E+00  0.00000000E+00
  0.00000000E+00  0.00000000E+00  0.00000000E+00
  0.00000000E+00  0.00000000E+00  0.00000000E+00
  0.00000000E+00  0.00000000E+00  0.00000000E+00
  0.00000000E+00  0.00000000E+00  0.00000000E+00
  0.00000000E+00  0.00000000E+00  0.00000000E+00
  0.00000000E+00  0.00000000E+00  0.00000000E+00
  0.00000000E+00  0.00000000E+00  0.00000000E+00
  0.00000000E+00  0.00000000E+00  0.00000000E+00
  0.00000000E+00  0.00000000E+00  0.00000000E+00
  0.00000000E+00  0.00000000E+00  0.00000000E+00
  0.00000000E+00  0.00000000E+00  0.00000000E+00
  0.00000000E+00  0.00000000E+00  0.00000000E+00
  0.00000000E+00  0.00000000E+00  0.00000000E+00
  0.00000000E+00  0.00000000E+00  0.00000000E+00
  0.00000000E+00  0.00000000E+00  0.00000000E+00
  0.00000000E+00  0.00000000E+00  0.00000000E+00
  0.00000000E+00  0.00000000E+00  0.00000000E+00
  0.00000000E+00  0.00000000E+00  0.00000000E+00
  0.00000000E+00  0.00000000E+00  0.00000000E+00
