# Supplementary material for: Reactions of Surface Peroxides Contribute to Rates and Selectivities for C2H4 Epoxidation on Silver
Source: ACS Catal. 2025 Jan 9;15(2):1387–98. doi: 10.1021/acscatal.4c06945 (PMC11744664; doi:10.1021/acscatal.4c06945)
Supplement: Supplementary file 2 — cs4c06945_si_002.zip [file cs4c06945_si_002.zip › zip_eo_paper_files/geometry_optimization/2111/LH/10_aa_plus_o/CONTCAR]

Ag  O  C  H                             
   1.00000000000000     
     9.5330621999999998    0.0000000000000000    0.0000000000000000
     0.0000000000000000    9.5330621999999998    0.0000000000000000
     0.0000000000000000    0.0000000000000000   25.0000000000000000
   Ag   O    C    H 
    40    21     2     4
Selective dynamics
Direct
  0.1674173488556505  0.5625192606002329  0.0634800000000055   F   F   F
  0.4174167666712592  0.8125186784158416  0.0634800000000055   F   F   F
  0.1733869432653772  0.5549135486684090  0.2592749324594344   T   T   T
  0.1687606526390874  0.8056868988075809  0.1564440726951813   T   T   T
  0.4214958301511268  0.8044078153062413  0.2551618361533522   T   T   T
  0.4096086815891221  0.5651617242484868  0.1553388242722223   T   T   T
  0.0553420458582868  0.6715617377763282  0.4535048814854851   T   T   T
  0.1850243868564443  0.7933055565898431  0.3516882645963709   T   T   T
  0.4505837879484167  0.8190359993107122  0.4297313802208474   T   T   T
  0.4203593537239906  0.5585960005961046  0.3529800785593498   T   T   T
  0.1674173488556505  0.0625191452123346  0.0634800000000055   F   F   F
  0.4174167666712592  0.3125185630279503  0.0634800000000055   F   F   F
  0.1717556286283423  0.0556134712183393  0.2574384325619269   T   T   T
  0.1712680202926374  0.3080606860362762  0.1566197278757091   T   T   T
  0.4218469698189211  0.3035793198310775  0.2579001351446634   T   T   T
  0.4120526345488342  0.0668849464922869  0.1557498983727732   T   T   T
  0.1556780569651096  0.0231442646335234  0.4316535120064212   T   T   T
  0.1857906351133531  0.2867623357933176  0.3536580862711245   T   T   T
  0.3028301704025358  0.4211962309624351  0.4531298660822491   T   T   T
  0.4163225143632349  0.0508079725292156  0.3500034741823661   T   T   T
  0.6674172334677522  0.5625192606002329  0.0634800000000055   F   F   F
  0.9174166512833679  0.8125186784158416  0.0634800000000055   F   F   F
  0.6716548769957705  0.5556382175132603  0.2571609527270852   T   T   T
  0.6710080236106795  0.8080013006789125  0.1565224316023656   T   T   T
  0.9200075805775767  0.8052376281798114  0.2576624939136908   T   T   T
  0.9115990075504240  0.5674578164200833  0.1552674714508566   T   T   T
  0.6506270431502648  0.5296357249483121  0.4320240737199585   T   T   T
  0.6799927788940290  0.7880679702659695  0.3496718695208966   T   T   T
  0.8054092129778984  0.9210977164239158  0.4489148766872284   T   T   T
  0.9179086952886165  0.5576706815984710  0.3543097337993694   T   T   T
  0.6674172334677522  0.0625191452123346  0.0634800000000055   F   F   F
  0.9174166512833679  0.3125185630279503  0.0634800000000055   F   F   F
  0.6757128751734927  0.0584046135320947  0.2559468287784847   T   T   T
  0.6733223549482693  0.3105886926919568  0.1567975258330193   T   T   T
  0.9256238992393566  0.3075639626506291  0.2590405654581900   T   T   T
  0.9143572011039173  0.0695314758305066  0.1556927480179603   T   T   T
  0.5541773931796912  0.1736291632816382  0.4476679063217479   T   T   T
  0.6923937236444905  0.2999721469379623  0.3520501864777881   T   T   T
  0.9535543819472756  0.3232263268636556  0.4333050111315148   T   T   T
  0.9228968485754888  0.0636424051011832  0.3528283328624449   T   T   T
  0.5424164755790670  0.9375183873236494  0.1111452000000099   F   F   F
  0.5534103582210980  0.9256887926852030  0.3021583394942933   T   T   T
  0.2885406314482942  0.6830765571773946  0.2078464205934654   T   T   T
  0.5969098798401495  0.9653165939621822  0.4520188944386866   T   T   T
  0.2977834600610065  0.6728326527382247  0.4086368177414657   T   T   T
  0.5424164755790670  0.4375193209166355  0.1111452000000099   F   F   F
  0.5516741479815231  0.4254089130339723  0.3055990289644160   T   T   T
  0.2915010164952905  0.1857384333115956  0.2081522592313666   T   T   T
  0.5126644143482245  0.3806151260806880  0.4598694563645984   T   T   T
  0.3074296634070488  0.1680555673574223  0.4088322406004492   T   T   T
  0.0424174091720531  0.9375183873236494  0.1111452000000099   F   F   F
  0.0500048127025928  0.9261548374249847  0.3055972323079830   T   T   T
  0.7912977228480295  0.6857491867334857  0.2078986168918997   T   T   T
  0.0133575627788851  0.8808557150054453  0.4601524359441921   T   T   T
  0.7983034367092691  0.6790867705030373  0.4085408078902551   T   T   T
  0.0424174091720531  0.4375193209166355  0.1111452000000099   F   F   F
  0.0547144954300014  0.4261254528720964  0.3085707493525371   T   T   T
  0.7965722162817955  0.1910672186008097  0.2082299250936902   T   T   T
  0.0946798210666594  0.4627453016193879  0.4641077232819867   T   T   T
  0.8031023067396383  0.1782299612279796  0.4095162124360667   T   T   T
  0.5506511900620057  0.6657880541952078  0.5356614055153012   T   T   T
  0.3600020661656493  0.6017601832880725  0.5941502993701250   T   T   T
  0.4919029663021172  0.5768558664723907  0.5630499354116159   T   T   T
  0.3251543634848815  0.7110414865361953  0.5908478915473466   T   T   T
  0.2773522629095685  0.5309079616076642  0.5790765487668360   T   T   T
  0.3767543042900365  0.5731144790490154  0.6364017974629872   T   T   T
  0.5359617115651453  0.4684254646856739  0.5653586544678739   T   T   T
 
  0.00000000E+00  0.00000000E+00  0.00000000E+00
  0.00000000E+00  0.00000000E+00  0.00000000E+00
  0.00000000E+00  0.00000000E+00  0.00000000E+00
  0.00000000E+00  0.00000000E+00  0.00000000E+00
  0.00000000E+00  0.00000000E+00  0.00000000E+00
  0.00000000E+00  0.00000000E+00  0.00000000E+00
  0.00000000E+00  0.00000000E+00  0.00000000E+00
  0.00000000E+00  0.00000000E+00  0.00000000E+00
  0.00000000E+00  0.00000000E+00  0.00000000E+00
  0.00000000E+00  0.00000000E+00  0.00000000E+00
  0.00000000E+00  0.00000000E+00  0.00000000E+00
  0.00000000E+00  0.00000000E+00  0.00000000E+00
  0.00000000E+00  0.00000000E+00  0.00000000E+00
  0.00000000E+00  0.00000000E+00  0.00000000E+00
  0.00000000E+00  0.00000000E+00  0.00000000E+00
  0.00000000E+00  0.00000000E+00  0.00000000E+00
  0.00000000E+00  0.00000000E+00  0.00000000E+00
  0.00000000E+00  0.00000000E+00  0.00000000E+00
  0.00000000E+00  0.00000000E+00  0.00000000E+00
  0.00000000E+00  0.00000000E+00  0.00000000E+00
  0.00000000E+00  0.00000000E+00  0.00000000E+00
  0.00000000E+00  0.00000000E+00  0.00000000E+00
  0.00000000E+00  0.00000000E+00  0.00000000E+00
  0.00000000E+00  0.00000000E+00  0.00000000E+00
  0.00000000E+00  0.00000000E+00  0.00000000E+00
  0.00000000E+00  0.00000000E+00  0.00000000E+00
  0.00000000E+00  0.00000000E+00  0.00000000E+00
  0.00000000E+00  0.00000000E+00  0.00000000E+00
  0.00000000E+00  0.00000000E+00  0.00000000E+00
  0.00000000E+00  0.00000000E+00  0.00000000E+00
  0.00000000E+00  0.00000000E+00  0.00000000E+00
  0.00000000E+00  0.00000000E+00  0.00000000E+00
  0.00000000E+00  0.00000000E+00  0.00000000E+00
  0.00000000E+00  0.00000000E+00  0.00000000E+00
  0.00000000E+00  0.00000000E+00  0.00000000E+00
  0.00000000E+00  0.00000000E+00  0.00000000E+00
  0.00000000E+00  0.00000000E+00  0.00000000E+00
  0.00000000E+00  0.00000000E+00  0.00000000E+00
  0.00000000E+00  0.00000000E+00  0.00000000E+00
  0.00000000E+00  0.00000000E+00  0.00000000E+00
  0.00000000E+00  0.00000000E+00  0.00000000E+00
  0.00000000E+00  0.00000000E+00  0.00000000E+00
  0.00000000E+00  0.00000000E+00  0.00000000E+00
  0.00000000E+00  0.00000000E+00  0.00000000E+00
  0.00000000E+00  0.00000000E+00  0.00000000E+00
  0.00000000E+00  0.00000000E+00  0.00000000E+00
  0.00000000E+00  0.00000000E+00  0.00000000E+00
  0.00000000E+00  0.00000000E+00  0.00000000E+00
  0.00000000E+00  0.00000000E+00  0.00000000E+00
  0.00000000E+00  0.00000000E+00  0.00000000E+00
  0.00000000E+00  0.00000000E+00  0.00000000E+00
  0.00000000E+00  0.00000000E+00  0.00000000E+00
  0.00000000E+00  0.00000000E+00  0.00000000E+00
  0.00000000E+00  0.00000000E+00  0.00000000E+00
  0.00000000E+00  0.00000000E+00  0.00000000E+00
  0.00000000E+00  0.00000000E+00  0.00000000E+00
  0.00000000E+00  0.00000000E+00  0.00000000E+00
  0.00000000E+00  0.00000000E+00  0.00000000E+00
  0.00000000E+00  0.00000000E+00  0.00000000E+00
  0.00000000E+00  0.00000000E+00  0.00000000E+00
  0.00000000E+00  0.00000000E+00  0.00000000E+00
  0.00000000E+00  0.00000000E+00  0.00000000E+00
  0.00000000E+00  0.00000000E+00  0.00000000E+00
  0.00000000E+00  0.00000000E+00  0.00000000E+00
  0.00000000E+00  0.00000000E+00  0.00000000E+00
  0.00000000E+00  0.00000000E+00  0.00000000E+00
  0.00000000E+00  0.00000000E+00  0.00000000E+00
