# Supplementary material for: Reactions of Surface Peroxides Contribute to Rates and Selectivities for C2H4 Epoxidation on Silver
Source: ACS Catal. 2025 Jan 9;15(2):1387–98. doi: 10.1021/acscatal.4c06945 (PMC11744664; doi:10.1021/acscatal.4c06945)
Supplement: Supplementary file 2 — cs4c06945_si_002.zip [file cs4c06945_si_002.zip › zip_eo_paper_files/geometry_optimization/2111/LH/11_aa/CONTCAR]

Ag  O  C  H                             
   1.00000000000000     
     9.5330621999999998    0.0000000000000000    0.0000000000000000
     0.0000000000000000    9.5330621999999998    0.0000000000000000
     0.0000000000000000    0.0000000000000000   25.0000000000000000
   Ag   O    C    H 
    40    20     2     4
Selective dynamics
Direct
  0.1674173488556505  0.5625192606002329  0.0634799999999984   F   F   F
  0.4174167666712592  0.8125186784158416  0.0634799999999984   F   F   F
  0.1810213405958646  0.5665072415752891  0.2512380051358152   T   T   T
  0.1794468280192788  0.8167340782412896  0.1569100376589359   T   T   T
  0.4260258573953516  0.8236488778209705  0.2636937094173691   T   T   T
  0.4239590881818811  0.5772125743575386  0.1568211864905839   T   T   T
  0.0317049998486627  0.6795776969590055  0.4629808647548926   T   T   T
  0.1963425736464923  0.7898972597631149  0.3685689851826842   T   T   T
  0.4759671994948825  0.8047620351370159  0.4481021329876983   T   T   T
  0.4277070038183611  0.5770728513971755  0.3533905029558571   T   T   T
  0.1674173488556505  0.0625191452123346  0.0634799999999984   F   F   F
  0.4174167666712592  0.3125185630279503  0.0634799999999984   F   F   F
  0.1820544270519650  0.0483559779732594  0.2646194599763727   T   T   T
  0.1631457727193373  0.2998889970640025  0.1567023001047239   T   T   T
  0.4045632829544846  0.3224152974073462  0.2499312033770974   T   T   T
  0.4088766260550520  0.0636463697366555  0.1558987763309697   T   T   T
  0.1361622593170903  0.0352557887719244  0.4426719618451249   T   T   T
  0.1628119304557412  0.2902011808959924  0.3461474581928016   T   T   T
  0.2716476532459647  0.4264808709146981  0.4398356027167446   T   T   T
  0.4031136237300121  0.0668805993345538  0.3645258688019939   T   T   T
  0.6674172334677522  0.5625192606002329  0.0634799999999984   F   F   F
  0.9174166512833679  0.8125186784158416  0.0634799999999984   F   F   F
  0.6716383479072944  0.5907663310127356  0.2500991274156375   T   T   T
  0.6844120449497154  0.8195905105261190  0.1553459329307994   T   T   T
  0.9434131671429723  0.8108905795181252  0.2635577131886835   T   T   T
  0.9254439617169090  0.5782882018192980  0.1561494070289594   T   T   T
  0.6676279440707724  0.5471546153629243  0.4313782921899411   T   T   T
  0.6907412871350709  0.8164493403507510  0.3584767704314955   T   T   T
  0.8143336908204075  0.9035075900457195  0.4906345133232421   T   T   T
  0.9308397316645018  0.5673845520004591  0.3441629980011585   T   T   T
  0.6674172334677522  0.0625191452123346  0.0634799999999984   F   F   F
  0.9174166512833679  0.3125185630279503  0.0634799999999984   F   F   F
  0.6615699475275789  0.0647742046220706  0.2626442622395266   T   T   T
  0.6647923642922262  0.3017591309273163  0.1560579849378531   T   T   T
  0.9182352999865381  0.3086578839808617  0.2502822586088826   T   T   T
  0.9066360114643494  0.0645646676228275  0.1546782982984105   T   T   T
  0.6636322550174394  0.0811258125492419  0.4282483093231997   T   T   T
  0.6634477284905735  0.3425106143787742  0.3348259734697861   T   T   T
  0.9252986151377350  0.3425425444888445  0.4264361487604565   T   T   T
  0.9258418549125642  0.0640040977621341  0.3489571150191351   T   T   T
  0.5424164755790670  0.9375183873236494  0.1111452000000028   F   F   F
  0.5439963993492006  0.9465553583947979  0.3166231919741693   T   T   T
  0.3094604766555989  0.7049328406421422  0.2087304631250287   T   T   T
  0.5987761044563441  0.9457758542354278  0.4891411929521222   T   T   T
  0.3258029218488903  0.6641602037861227  0.4189203926553168   T   T   T
  0.5424164755790670  0.4375193209166355  0.1111452000000028   F   F   F
  0.5259896421505657  0.4688213630705211  0.2910890934217231   T   T   T
  0.2827864716792963  0.1765495124225407  0.2084562961502199   T   T   T
  0.5223774314321761  0.4053797919578203  0.4794775306473295   T   T   T
  0.2682691940410165  0.1908566781795410  0.4108578783816341   T   T   T
  0.0424174091720531  0.9375183873236494  0.1111452000000028   F   F   F
  0.0719135120644851  0.9179966951521349  0.3173122305111016   T   T   T
  0.8156995536803444  0.7106239960648496  0.2074047651539354   T   T   T
  0.0278642309341231  0.8864475970522011  0.4854436233183700   T   T   T
  0.8259329762668507  0.6862048012066174  0.4025771225444507   T   T   T
  0.0424174091720531  0.4375193209166355  0.1111452000000028   F   F   F
  0.0536879871236583  0.4321328366583809  0.2949287227318000   T   T   T
  0.7822083511327919  0.1782968088762110  0.2077961376478824   T   T   T
  0.0594583622098802  0.4672321820338140  0.4679937161965213   T   T   T
  0.7876459995089046  0.2154580120874049  0.3820900128264097   T   T   T
  0.4640023743435908  0.2182298239793073  0.5403360550894430   T   T   T
  0.5598697265989147  0.3149308837240840  0.5126565561237776   T   T   T
  0.3537109451653774  0.2370069501297944  0.5300082582740731   T   T   T
  0.4958111146974257  0.1093615421761805  0.5289212258261985   T   T   T
  0.4812437744487270  0.2256200870591999  0.5838866723267704   T   T   T
  0.6732082437464423  0.3062687830539896  0.5223388142465665   T   T   T
 
  0.00000000E+00  0.00000000E+00  0.00000000E+00
  0.00000000E+00  0.00000000E+00  0.00000000E+00
  0.00000000E+00  0.00000000E+00  0.00000000E+00
  0.00000000E+00  0.00000000E+00  0.00000000E+00
  0.00000000E+00  0.00000000E+00  0.00000000E+00
  0.00000000E+00  0.00000000E+00  0.00000000E+00
  0.00000000E+00  0.00000000E+00  0.00000000E+00
  0.00000000E+00  0.00000000E+00  0.00000000E+00
  0.00000000E+00  0.00000000E+00  0.00000000E+00
  0.00000000E+00  0.00000000E+00  0.00000000E+00
  0.00000000E+00  0.00000000E+00  0.00000000E+00
  0.00000000E+00  0.00000000E+00  0.00000000E+00
  0.00000000E+00  0.00000000E+00  0.00000000E+00
  0.00000000E+00  0.00000000E+00  0.00000000E+00
  0.00000000E+00  0.00000000E+00  0.00000000E+00
  0.00000000E+00  0.00000000E+00  0.00000000E+00
  0.00000000E+00  0.00000000E+00  0.00000000E+00
  0.00000000E+00  0.00000000E+00  0.00000000E+00
  0.00000000E+00  0.00000000E+00  0.00000000E+00
  0.00000000E+00  0.00000000E+00  0.00000000E+00
  0.00000000E+00  0.00000000E+00  0.00000000E+00
  0.00000000E+00  0.00000000E+00  0.00000000E+00
  0.00000000E+00  0.00000000E+00  0.00000000E+00
  0.00000000E+00  0.00000000E+00  0.00000000E+00
  0.00000000E+00  0.00000000E+00  0.00000000E+00
  0.00000000E+00  0.00000000E+00  0.00000000E+00
  0.00000000E+00  0.00000000E+00  0.00000000E+00
  0.00000000E+00  0.00000000E+00  0.00000000E+00
  0.00000000E+00  0.00000000E+00  0.00000000E+00
  0.00000000E+00  0.00000000E+00  0.00000000E+00
  0.00000000E+00  0.00000000E+00  0.00000000E+00
  0.00000000E+00  0.00000000E+00  0.00000000E+00
  0.00000000E+00  0.00000000E+00  0.00000000E+00
  0.00000000E+00  0.00000000E+00  0.00000000E+00
  0.00000000E+00  0.00000000E+00  0.00000000E+00
  0.00000000E+00  0.00000000E+00  0.00000000E+00
  0.00000000E+00  0.00000000E+00  0.00000000E+00
  0.00000000E+00  0.00000000E+00  0.00000000E+00
  0.00000000E+00  0.00000000E+00  0.00000000E+00
  0.00000000E+00  0.00000000E+00  0.00000000E+00
  0.00000000E+00  0.00000000E+00  0.00000000E+00
  0.00000000E+00  0.00000000E+00  0.00000000E+00
  0.00000000E+00  0.00000000E+00  0.00000000E+00
  0.00000000E+00  0.00000000E+00  0.00000000E+00
  0.00000000E+00  0.00000000E+00  0.00000000E+00
  0.00000000E+00  0.00000000E+00  0.00000000E+00
  0.00000000E+00  0.00000000E+00  0.00000000E+00
  0.00000000E+00  0.00000000E+00  0.00000000E+00
  0.00000000E+00  0.00000000E+00  0.00000000E+00
  0.00000000E+00  0.00000000E+00  0.00000000E+00
  0.00000000E+00  0.00000000E+00  0.00000000E+00
  0.00000000E+00  0.00000000E+00  0.00000000E+00
  0.00000000E+00  0.00000000E+00  0.00000000E+00
  0.00000000E+00  0.00000000E+00  0.00000000E+00
  0.00000000E+00  0.00000000E+00  0.00000000E+00
  0.00000000E+00  0.00000000E+00  0.00000000E+00
  0.00000000E+00  0.00000000E+00  0.00000000E+00
  0.00000000E+00  0.00000000E+00  0.00000000E+00
  0.00000000E+00  0.00000000E+00  0.00000000E+00
  0.00000000E+00  0.00000000E+00  0.00000000E+00
  0.00000000E+00  0.00000000E+00  0.00000000E+00
  0.00000000E+00  0.00000000E+00  0.00000000E+00
  0.00000000E+00  0.00000000E+00  0.00000000E+00
  0.00000000E+00  0.00000000E+00  0.00000000E+00
  0.00000000E+00  0.00000000E+00  0.00000000E+00
  0.00000000E+00  0.00000000E+00  0.00000000E+00
