# Supplementary material for: Reactions of Surface Peroxides Contribute to Rates and Selectivities for C2H4 Epoxidation on Silver
Source: ACS Catal. 2025 Jan 9;15(2):1387–98. doi: 10.1021/acscatal.4c06945 (PMC11744664; doi:10.1021/acscatal.4c06945)
Supplement: Supplementary file 2 — cs4c06945_si_002.zip [file cs4c06945_si_002.zip › zip_eo_paper_files/geometry_optimization/2111/LH/12_c2h4_star_plus_o_star/POSCAR]

Ag   O    C    H 
   1.00000000000000     
   9.5330621999999998   0.0000000000000000   0.0000000000000000
   0.0000000000000000   9.5330621999999998   0.0000000000000000
   0.0000000000000000   0.0000000000000000  25.0000000000000000
Ag   O    C    H 
40  20  2  4  
Selective dynamics
Direct
  0.1674173488556505  0.5625192606002329  0.0634799999999984 F F F
  0.4174167666712592  0.8125186784158416  0.0634799999999984 F F F
  0.1737451868388193  0.5590163648250269  0.2580138364735771 T T T
  0.1714963714730287  0.8081513465874629  0.1564675095147581 T T T
  0.4203788808620918  0.8104459828382202  0.2575690347311864 T T T
  0.4125220469125406  0.5675532514371657  0.1558725717512032 T T T
  0.0499822175078546  0.6786836707309201  0.4510791223396260 T T T
  0.1823302415854234  0.8016411711117336  0.3519203536044477 T T T
  0.4496627171577054  0.8259990192964122  0.4310207126974280 T T T
  0.4173020015354571  0.5670941642168804  0.3512968905277069 T T T
  0.1674173488556505  0.0625191452123346  0.0634799999999984 F F F
  0.4174167666712592  0.3125185630279503  0.0634799999999984 F F F
  0.1670662086893817  0.0589970244741339  0.2578283765011614 T T T
  0.1707227720660284  0.3069142413722659  0.1562017150180708 T T T
  0.4173658779524383  0.3068870316130149  0.2570551474362262 T T T
  0.4111446450414099  0.0658397224280197  0.1557589218727950 T T T
  0.1520094836535681  0.0320506951976140  0.4318824316588382 T T T
  0.1808997426095464  0.2917572696678357  0.3526636546556092 T T T
  0.2980531035164828  0.4308950414860214  0.4495305700025363 T T T
  0.4174287810845992  0.0632611890201905  0.3532934618901865 T T T
  0.6674172334677522  0.5625192606002329  0.0634799999999984 F F F
  0.9174166512833680  0.8125186784158416  0.0634799999999984 F F F
  0.6700803370948442  0.5590857935188570  0.2567430230399266 T T T
  0.6725779577041203  0.8086807920630212  0.1561672808408531 T T T
  0.9178892021161080  0.8095207262934835  0.2582661283791385 T T T
  0.9129851815855332  0.5682437862357504  0.1556115701350257 T T T
  0.6489442367545123  0.5342808573063912  0.4302832870731367 T T T
  0.6795120752845130  0.7952374802028099  0.3514086913751721 T T T
  0.8017582487420463  0.9260469821035310  0.4509203880205622 T T T
  0.9156352697949116  0.5600970891454148  0.3516559199789408 T T T
  0.6674172334677522  0.0625191452123346  0.0634799999999984 F F F
  0.9174166512833680  0.3125185630279503  0.0634799999999984 F F F
  0.6724335244587866  0.0614904873158759  0.2577058605268777 T T T
  0.6720777728596267  0.3089520260816346  0.1563589005229785 T T T
  0.9227493218022972  0.3085110234380357  0.2573259798126307 T T T
  0.9125289084812318  0.0677464836890012  0.1556421517312701 T T T
  0.5508689146154084  0.1791129119743952  0.4557797052588381 T T T
  0.6785772653967854  0.2997744015793385  0.3517735414227737 T T T
  0.9432951763550236  0.3280190148025784  0.4312898554331764 T T T
  0.9128035945743572  0.0681162796444355  0.3537000746191900 T T T
  0.5424164755790670  0.9375183873236494  0.1111452000000028 F F F
  0.5495443945216885  0.9330731660426634  0.3054901870408411 T T T
  0.2929622962812211  0.6880383850601399  0.2082320006072501 T T T
  0.5929786914772803  0.9664072371496764  0.4600532198368731 T T T
  0.2978267291913385  0.6809100085120635  0.4080653089822834 T T T
  0.5424164755790670  0.4375193209166355  0.1111452000000028 F F F
  0.5460196806372742  0.4307055513891108  0.3043716772740636 T T T
  0.2898622613336200  0.1844469306929774  0.2079470399367070 T T T
  0.5071514513670897  0.3916290410760731  0.4587770465748668 T T T
  0.3025712337481349  0.1798072223847335  0.4102331381638632 T T T
  0.0424174091720531  0.9375183873236494  0.1111452000000028 F F F
  0.0439726253678176  0.9330851233367340  0.3067533941764125 T T T
  0.7928252290358733  0.6876027922748249  0.2079974593358034 T T T
  0.0113556447092528  0.8879315894604988  0.4601146962078229 T T T
  0.8001776229454839  0.6801014456184378  0.4076145633509128 T T T
  0.0424174091720531  0.4375193209166355  0.1111452000000028 F F F
  0.0521149846112013  0.4290620234019692  0.3057543560522937 T T T
  0.7934302102095924  0.1885966305419829  0.2079326527693376 T T T
  0.0884051116571286  0.4689595030569706  0.4587553592135745 T T T
  0.7897727855734866  0.1828161825810558  0.4098631227899961 T T T
  0.4828171709316493  0.1553574533907798  0.5593899065819253 T T T
  0.6141319673623816  0.2074207505503774  0.5598851647455029 T T T
  0.3913924187481469  0.2244333133903959  0.5596306788336470 T T T
  0.4634614494477845  0.0425172338897469  0.5600318879317530 T T T
  0.6334505606935896  0.3202940882469445  0.5601920548902598 T T T
  0.7055210573405640  0.1384103045103789  0.5611549984582954 T T T
