# Supplementary material for: Reactions of Surface Peroxides Contribute to Rates and Selectivities for C2H4 Epoxidation on Silver
Source: ACS Catal. 2025 Jan 9;15(2):1387–98. doi: 10.1021/acscatal.4c06945 (PMC11744664; doi:10.1021/acscatal.4c06945)
Supplement: Supplementary file 2 — cs4c06945_si_002.zip [file cs4c06945_si_002.zip › zip_eo_paper_files/geometry_optimization/2111/LH/O2_2O__pathway_structures/0_2111_o2_dissociated_to_o_plus_o/CONTCAR]

Ag  O                                   
   1.00000000000000     
     9.5330621999999998    0.0000000000000000    0.0000000000000000
     0.0000000000000000    9.5330621999999998    0.0000000000000000
     0.0000000000000000    0.0000000000000000   25.0000000000000000
   Ag   O 
    40    21
Selective dynamics
Direct
  0.1674173488556505  0.5625192606002329  0.0634800000000126   F   F   F
  0.4174167666712592  0.8125186784158416  0.0634800000000126   F   F   F
  0.1817522442650786  0.5719074899766410  0.2560298754595726   T   T   T
  0.1786218235813452  0.8158500925463746  0.1566167833679718   T   T   T
  0.4342722919750012  0.8140597219452628  0.2611742455930460   T   T   T
  0.4185742760272274  0.5742097850664353  0.1558394049599112   T   T   T
  0.1393125230826355  0.6143386030241040  0.4605220897271748   T   T   T
  0.1870003495227971  0.8115047037384443  0.3460169563767427   T   T   T
  0.4717845604713730  0.8001110288777854  0.4382682426569877   T   T   T
  0.4198338208565448  0.5643333847933742  0.3517884543597165   T   T   T
  0.1674173488556505  0.0625191452123346  0.0634800000000126   F   F   F
  0.4174167666712592  0.3125185630279503  0.0634800000000126   F   F   F
  0.1627921552934815  0.0584576298953121  0.2558124109713166   T   T   T
  0.1705980435990611  0.3063457179475278  0.1557794504310582   T   T   T
  0.4164390984571842  0.3064262152534836  0.2566020306235469   T   T   T
  0.4114402865592084  0.0665809114246402  0.1552531817907242   T   T   T
  0.1469537761023170  0.9853609784661496  0.4408530732231912   T   T   T
  0.1706126022542012  0.2815067782662292  0.3435975084841197   T   T   T
  0.3737406979115627  0.3047911259901931  0.4443466287713389   T   T   T
  0.4139849132751032  0.0353632117617241  0.3600176801417579   T   T   T
  0.6674172334677522  0.5625192606002329  0.0634800000000126   F   F   F
  0.9174166512833679  0.8125186784158416  0.0634800000000126   F   F   F
  0.6650831642954088  0.5563919662436179  0.2561541560751084   T   T   T
  0.6706091932054469  0.8057608066005002  0.1554799174670571   T   T   T
  0.9112539802228586  0.8100043720474723  0.2565654860574884   T   T   T
  0.9107113442246692  0.5650540493164773  0.1554791373616047   T   T   T
  0.6337430360544331  0.5414354414312740  0.4400638889926975   T   T   T
  0.6895651885365709  0.7805484875278716  0.3534477174856439   T   T   T
  0.8406908857533045  0.8322175571182143  0.4712475832117545   T   T   T
  0.9290727240314456  0.5439229487674488  0.3562794121722725   T   T   T
  0.6674172334677522  0.0625191452123346  0.0634800000000126   F   F   F
  0.9174166512833679  0.3125185630279503  0.0634800000000126   F   F   F
  0.6788026866916362  0.0596648116375393  0.2615493855414430   T   T   T
  0.6689095631701640  0.3082750993997800  0.1578212077325043   T   T   T
  0.9188768029624584  0.3155036526452095  0.2566675508258931   T   T   T
  0.9129444830152764  0.0667887655037354  0.1571422412498784   T   T   T
  0.7058741118134056  0.0751599598537551  0.4480990439808216   T   T   T
  0.6923306808671039  0.3292930132554565  0.3559956781306198   T   T   T
  0.0131265850401233  0.3147853441854405  0.4406102915473530   T   T   T
  0.9293373435957251  0.0765383728054743  0.3555266628749718   T   T   T
  0.5424164755790670  0.9375183873236494  0.1111452000000170   F   F   F
  0.5653867340296326  0.9293101770487724  0.3117929493110920   T   T   T
  0.3058119966763536  0.7015318731724020  0.2083500846394074   T   T   T
  0.6340781364077540  0.8930804162329361  0.4803558986893161   T   T   T
  0.3021441693672910  0.6943083966714616  0.4020094911633094   T   T   T
  0.5424164755790670  0.4375193209166355  0.1111452000000170   F   F   F
  0.5433889967938040  0.4283146434310856  0.3046790141798389   T   T   T
  0.2896397680902543  0.1839928595130411  0.2076235396879509   T   T   T
  0.5397863191765662  0.1995313200067913  0.4124800080962575   T   T   T
  0.2590209620873156  0.1499796717833441  0.4040694056722391   T   T   T
  0.0424174091720531  0.9375183873236494  0.1111452000000170   F   F   F
  0.0365017210452338  0.9346268248167567  0.3045656132679184   T   T   T
  0.7890827154668545  0.6833572924456359  0.2073942067466231   T   T   T
  0.0531260899978033  0.8108033744258467  0.4739287817829281   T   T   T
  0.8019817474955567  0.6539762907314425  0.4081635409984792   T   T   T
  0.0424174091720531  0.4375193209166355  0.1111452000000170   F   F   F
  0.0577455570593711  0.4380412518079836  0.3009329357479257   T   T   T
  0.7912325305764655  0.1876662698925785  0.2093864169898896   T   T   T
  0.1936955645850356  0.4054794551122554  0.4688355838384688   T   T   T
  0.8335433404102603  0.2215653484654901  0.4087016926964686   T   T   T
  0.4872669890079138  0.4434395717454316  0.4827492511235513   T   T   T
 
  0.00000000E+00  0.00000000E+00  0.00000000E+00
  0.00000000E+00  0.00000000E+00  0.00000000E+00
  0.00000000E+00  0.00000000E+00  0.00000000E+00
  0.00000000E+00  0.00000000E+00  0.00000000E+00
  0.00000000E+00  0.00000000E+00  0.00000000E+00
  0.00000000E+00  0.00000000E+00  0.00000000E+00
  0.00000000E+00  0.00000000E+00  0.00000000E+00
  0.00000000E+00  0.00000000E+00  0.00000000E+00
  0.00000000E+00  0.00000000E+00  0.00000000E+00
  0.00000000E+00  0.00000000E+00  0.00000000E+00
  0.00000000E+00  0.00000000E+00  0.00000000E+00
  0.00000000E+00  0.00000000E+00  0.00000000E+00
  0.00000000E+00  0.00000000E+00  0.00000000E+00
  0.00000000E+00  0.00000000E+00  0.00000000E+00
  0.00000000E+00  0.00000000E+00  0.00000000E+00
  0.00000000E+00  0.00000000E+00  0.00000000E+00
  0.00000000E+00  0.00000000E+00  0.00000000E+00
  0.00000000E+00  0.00000000E+00  0.00000000E+00
  0.00000000E+00  0.00000000E+00  0.00000000E+00
  0.00000000E+00  0.00000000E+00  0.00000000E+00
  0.00000000E+00  0.00000000E+00  0.00000000E+00
  0.00000000E+00  0.00000000E+00  0.00000000E+00
  0.00000000E+00  0.00000000E+00  0.00000000E+00
  0.00000000E+00  0.00000000E+00  0.00000000E+00
  0.00000000E+00  0.00000000E+00  0.00000000E+00
  0.00000000E+00  0.00000000E+00  0.00000000E+00
  0.00000000E+00  0.00000000E+00  0.00000000E+00
  0.00000000E+00  0.00000000E+00  0.00000000E+00
  0.00000000E+00  0.00000000E+00  0.00000000E+00
  0.00000000E+00  0.00000000E+00  0.00000000E+00
  0.00000000E+00  0.00000000E+00  0.00000000E+00
  0.00000000E+00  0.00000000E+00  0.00000000E+00
  0.00000000E+00  0.00000000E+00  0.00000000E+00
  0.00000000E+00  0.00000000E+00  0.00000000E+00
  0.00000000E+00  0.00000000E+00  0.00000000E+00
  0.00000000E+00  0.00000000E+00  0.00000000E+00
  0.00000000E+00  0.00000000E+00  0.00000000E+00
  0.00000000E+00  0.00000000E+00  0.00000000E+00
  0.00000000E+00  0.00000000E+00  0.00000000E+00
  0.00000000E+00  0.00000000E+00  0.00000000E+00
  0.00000000E+00  0.00000000E+00  0.00000000E+00
  0.00000000E+00  0.00000000E+00  0.00000000E+00
  0.00000000E+00  0.00000000E+00  0.00000000E+00
  0.00000000E+00  0.00000000E+00  0.00000000E+00
  0.00000000E+00  0.00000000E+00  0.00000000E+00
  0.00000000E+00  0.00000000E+00  0.00000000E+00
  0.00000000E+00  0.00000000E+00  0.00000000E+00
  0.00000000E+00  0.00000000E+00  0.00000000E+00
  0.00000000E+00  0.00000000E+00  0.00000000E+00
  0.00000000E+00  0.00000000E+00  0.00000000E+00
  0.00000000E+00  0.00000000E+00  0.00000000E+00
  0.00000000E+00  0.00000000E+00  0.00000000E+00
  0.00000000E+00  0.00000000E+00  0.00000000E+00
  0.00000000E+00  0.00000000E+00  0.00000000E+00
  0.00000000E+00  0.00000000E+00  0.00000000E+00
  0.00000000E+00  0.00000000E+00  0.00000000E+00
  0.00000000E+00  0.00000000E+00  0.00000000E+00
  0.00000000E+00  0.00000000E+00  0.00000000E+00
  0.00000000E+00  0.00000000E+00  0.00000000E+00
  0.00000000E+00  0.00000000E+00  0.00000000E+00
  0.00000000E+00  0.00000000E+00  0.00000000E+00
