# Supplementary material for: Reactions of Surface Peroxides Contribute to Rates and Selectivities for C2H4 Epoxidation on Silver
Source: ACS Catal. 2025 Jan 9;15(2):1387–98. doi: 10.1021/acscatal.4c06945 (PMC11744664; doi:10.1021/acscatal.4c06945)
Supplement: Supplementary file 2 — cs4c06945_si_002.zip [file cs4c06945_si_002.zip › zip_eo_paper_files/geometry_optimization/2111/LH/O2_2O__pathway_structures/1_c2h4_adsorbed_on_o_plus_o_surface_dissociated_o2_pathway/POSCAR]

Ag   O    C    H 
   1.00000000000000     
   9.5330621999999998   0.0000000000000000   0.0000000000000000
   0.0000000000000000   9.5330621999999998   0.0000000000000000
   0.0000000000000000   0.0000000000000000  25.0000000000000000
Ag   O    C    H 
40  21  2  4  
Selective dynamics
Direct
  0.1674173488556505  0.5625192606002329  0.0634800000000126 F F F
  0.4174167666712592  0.8125186784158416  0.0634800000000126 F F F
  0.1788853440150559  0.5747654102628426  0.2544440997068715 T T T
  0.1793727888118295  0.8179596377023112  0.1569039588503384 T T T
  0.4344956277343492  0.8124641091793583  0.2618334900548161 T T T
  0.4194926819957909  0.5746812642685526  0.1559989940352524 T T T
  0.1549060749609888  0.6231821780898362  0.4716079640259825 T T T
  0.1804100610647863  0.8079542108085589  0.3468096581167981 T T T
  0.4655184699303340  0.7968797194986955  0.4367719956135520 T T T
  0.4098398014471682  0.5578195749931585  0.3540216736492179 T T T
  0.1674173488556505  0.0625191452123346  0.0634800000000126 F F F
  0.4174167666712592  0.3125185630279503  0.0634800000000126 F F F
  0.1630957576426923  0.0580689294426665  0.2552953409358623 T T T
  0.1710411121389693  0.3071963683427174  0.1559125742295362 T T T
  0.4154704478088760  0.3065349756121433  0.2570127648115024 T T T
  0.4119725647195022  0.0673626422514772  0.1551403593226387 T T T
  0.1509653231915147  0.9933613816456468  0.4383551960431131 T T T
  0.1698131533196349  0.2879639924664812  0.3407466367132074 T T T
  0.3764972321960866  0.3055395680420732  0.4432724918345816 T T T
  0.4139879122635017  0.0353025122494813  0.3579250991050072 T T T
  0.6674172334677522  0.5625192606002329  0.0634800000000126 F F F
  0.9174166512833680  0.8125186784158416  0.0634800000000126 F F F
  0.6627613925475648  0.5559289256182924  0.2570831388222718 T T T
  0.6695899246410526  0.8048372602641651  0.1557664023733825 T T T
  0.9103663643253432  0.8083657503658409  0.2562573110819383 T T T
  0.9095118961057880  0.5634108284308551  0.1558488824722530 T T T
  0.6358779857328531  0.5365588323909137  0.4418963012293136 T T T
  0.6899714155635087  0.7743474896106889  0.3541472754869540 T T T
  0.8437056458332517  0.8330175262567411  0.4679756490751749 T T T
  0.9233346695904988  0.5421688191879235  0.3536883259132036 T T T
  0.6674172334677522  0.0625191452123346  0.0634800000000126 F F F
  0.9174166512833680  0.3125185630279503  0.0634800000000126 F F F
  0.6775126641094885  0.0541940986708700  0.2614528422249556 T T T
  0.6662678392540572  0.3057785020572787  0.1576515843692415 T T T
  0.9149028226860606  0.3141876091706020  0.2546834362715942 T T T
  0.9104739336449208  0.0645581253016172  0.1568210943246925 T T T
  0.7068164575120625  0.0738201886180982  0.4459500482865148 T T T
  0.6903062422974994  0.3297641061634112  0.3555944179987826 T T T
  0.0148308605049681  0.3174446765152625  0.4381457475324114 T T T
  0.9295315623301998  0.0782687229312096  0.3540677703316626 T T T
  0.5424164755790670  0.9375183873236494  0.1111452000000170 F F F
  0.5669345289576337  0.9240872631305280  0.3127204285263916 T T T
  0.3070046234867582  0.7031541560277115  0.2081594863363743 T T T
  0.6339471744897031  0.8898235108192089  0.4762085689318789 T T T
  0.2901380942528506  0.6884595827262798  0.4037537064697512 T T T
  0.5424164755790670  0.4375193209166355  0.1111452000000170 F F F
  0.5391854804599325  0.4296613400144507  0.3058335793986114 T T T
  0.2900233101334423  0.1843886181766849  0.2074660606550414 T T T
  0.5403751417692927  0.1974066713722067  0.4113894887641383 T T T
  0.2609810504787638  0.1564632884803841  0.4001964773875996 T T T
  0.0424174091720531  0.9375183873236494  0.1111452000000170 F F F
  0.0359883850224730  0.9344742618446324  0.3037265809472992 T T T
  0.7870093573181004  0.6811376596270519  0.2076248470599138 T T T
  0.0576654828088155  0.8247168446999217  0.4746416921773732 T T T
  0.8032125558207261  0.6483617471277699  0.4089956199965497 T T T
  0.0424174091720531  0.4375193209166355  0.1111452000000170 F F F
  0.0526548901358557  0.4401904228388610  0.2977871529336534 T T T
  0.7870550653886711  0.1833882905793119  0.2089354084250042 T T T
  0.1963124327690061  0.4045412495302810  0.4668562380378076 T T T
  0.8338937076409491  0.2230824466651166  0.4074843897630008 T T T
  0.4894007832825309  0.4387065310070239  0.4851666460671256 T T T
  0.1647562839508654  0.5402392706425280  0.5687158888734024 T T T
  0.1473939499302983  0.6805237626910351  0.5728593167262326 T T T
  0.0754071625831161  0.4686674526149057  0.5704655316486190 T T T
  0.2684945075822219  0.4925097484730765  0.5651658801810809 T T T
  0.0440644951874186  0.7282097564527700  0.5773573150990835 T T T
  0.2369227146697956  0.7519854026374658  0.5733628952504940 T T T
