# Supplementary material for: Reactions of Surface Peroxides Contribute to Rates and Selectivities for C2H4 Epoxidation on Silver
Source: ACS Catal. 2025 Jan 9;15(2):1387–98. doi: 10.1021/acscatal.4c06945 (PMC11744664; doi:10.1021/acscatal.4c06945)
Supplement: Supplementary file 2 — cs4c06945_si_002.zip [file cs4c06945_si_002.zip › zip_eo_paper_files/geometry_optimization/2111/LH/O2_2O__pathway_structures/2_omc_plus_o_dissociated_o2_pathway/POSCAR]

Ag   O    C    H 
   1.00000000000000     
   9.5330621999999998   0.0000000000000000   0.0000000000000000
   0.0000000000000000   9.5330621999999998   0.0000000000000000
   0.0000000000000000   0.0000000000000000  25.0000000000000000
Ag   O    C    H 
40  21  2  4  
Selective dynamics
Direct
  0.1674173488556505  0.5625192606002329  0.0634800000000126 F F F
  0.4174167666712592  0.8125186784158416  0.0634800000000126 F F F
  0.1776797922428882  0.5606873981147463  0.2565208445428639 T T T
  0.1750008421425387  0.8116495158148060  0.1573192227738530 T T T
  0.4350427171991439  0.8022964465450592  0.2611017062166560 T T T
  0.4169979588658841  0.5709870634406282  0.1563538238545459 T T T
  0.1078897442224892  0.5967852767898441  0.4507526164662856 T T T
  0.2184441941224136  0.7732131990703891  0.3539591008895950 T T T
  0.4882864738864904  0.7713635450192726  0.4494227660238004 T T T
  0.4432164937871695  0.5392636578551913  0.3527475222342704 T T T
  0.1674173488556505  0.0625191452123346  0.0634800000000126 F F F
  0.4174167666712592  0.3125185630279503  0.0634800000000126 F F F
  0.1720849134127407  0.0305448882812727  0.2587898209118197 T T T
  0.1587403946538041  0.2994110803275133  0.1573613114890273 T T T
  0.4076865233540935  0.2910469397521580  0.2535653610121302 T T T
  0.4039199080387373  0.0607419218369859  0.1547456221781346 T T T
  0.1597203124593439  0.9841029090122956  0.4351098082357510 T T T
  0.1790338167638175  0.2719161379620803  0.3422453172435276 T T T
  0.3548693578743994  0.3071280832326877  0.4546742091832682 T T T
  0.4341094873395754  0.0360396521694578  0.3600023133595889 T T T
  0.6674172334677522  0.5625192606002329  0.0634800000000126 F F F
  0.9174166512833680  0.8125186784158416  0.0634800000000126 F F F
  0.6661305420649085  0.5479216592770619  0.2522010296850875 T T T
  0.6700491642321771  0.8108178261341694  0.1578680312564333 T T T
  0.9279988645529704  0.7863213951091198  0.2598162596829531 T T T
  0.9108286069051136  0.5665959526937568  0.1554328588664998 T T T
  0.6566178142918402  0.4506477621568555  0.4321217278610991 T T T
  0.6836932688787368  0.7620651694105640  0.3568181788155851 T T T
  0.8378143828379918  0.8288773358131428  0.4660282744694956 T T T
  0.9195190043779132  0.5328572701470718  0.3582755735409984 T T T
  0.6674172334677522  0.0625191452123346  0.0634800000000126 F F F
  0.9174166512833680  0.3125185630279503  0.0634800000000126 F F F
  0.6845523053320293  0.0450507014065906  0.2614370837874583 T T T
  0.6670183087334178  0.3042387665957891  0.1572069120317406 T T T
  0.9215781863757658  0.3081158554969041  0.2547308661214432 T T T
  0.9086441832055152  0.0658693126178583  0.1550142587058991 T T T
  0.6799812370367118  0.0667372175550329  0.4461094222800304 T T T
  0.6970092250052157  0.2883649979378994  0.3401220614715326 T T T
  0.9901700207005848  0.2853830782154894  0.4326824821012405 T T T
  0.9400492526315034  0.0314311005803859  0.3519846959183028 T T T
  0.5424164755790670  0.9375183873236494  0.1111452000000170 F F F
  0.5708078088302692  0.9130335161338282  0.3121633212464289 T T T
  0.3005288812203954  0.6934853973225730  0.2091367506696511 T T T
  0.6353463861774108  0.8842258508557518  0.4883676546915746 T T T
  0.3396772075634430  0.6579410186216833  0.4100844626105508 T T T
  0.5424164755790670  0.4375193209166355  0.1111452000000170 F F F
  0.5468441151263154  0.4093713680493349  0.2974361421922431 T T T
  0.2741264263377933  0.1693091231316698  0.2074950725315203 T T T
  0.5547535785438081  0.2541925229584154  0.4360070544677608 T T T
  0.2828438208858858  0.1515213339304986  0.4039853876338266 T T T
  0.0424174091720531  0.9375183873236494  0.1111452000000170 F F F
  0.0684344106026165  0.8905868790696426  0.3089559770442215 T T T
  0.7901799833447550  0.6854110463612391  0.2080842607575119 T T T
  0.0488660130206681  0.8082472315096335  0.4588926897732669 T T T
  0.7812344597876641  0.6290487565486262  0.4131595775786583 T T T
  0.0424174091720531  0.4375193209166355  0.1111452000000170 F F F
  0.0543292674974174  0.4282119429368747  0.3027016046690883 T T T
  0.7879506906577139  0.1814004179411171  0.2087921234536978 T T T
  0.1572031325981659  0.3843248022076256  0.4684200308436439 T T T
  0.8238316990240556  0.1789478372090273  0.3956864954634289 T T T
  0.4548583210719808  0.4434034071620702  0.5058352498028929 T T T
  0.3822487261817552  0.5522788894547052  0.5296830721177682 T T T
  0.4541866857638835  0.6907949901857693  0.5294005173645329 T T T
  0.2720381203388136  0.5609769117430972  0.5154125138865083 T T T
  0.3703263433969722  0.5312153059510848  0.5738491271566112 T T T
  0.3940618107977933  0.7765895063006421  0.5476100120524501 T T T
  0.5645742440623455  0.6905742311343349  0.5414595275470578 T T T
