# Supplementary material for: Reactions of Surface Peroxides Contribute to Rates and Selectivities for C2H4 Epoxidation on Silver
Source: ACS Catal. 2025 Jan 9;15(2):1387–98. doi: 10.1021/acscatal.4c06945 (PMC11744664; doi:10.1021/acscatal.4c06945)
Supplement: Supplementary file 2 — cs4c06945_si_002.zip [file cs4c06945_si_002.zip › zip_eo_paper_files/geometry_optimization/2111/LH/O2_2O__pathway_structures/3_eo_plus_o_dissociated_o2_pathway/POSCAR]

Ag  O  C  H                             
   1.00000000000000     
     9.5330621999999998    0.0000000000000000    0.0000000000000000
     0.0000000000000000    9.5330621999999998    0.0000000000000000
     0.0000000000000000    0.0000000000000000   25.0000000000000000
   Ag   O    C    H 
    40    21     2     4
Selective dynamics
Direct
  0.1674173488556505  0.5625192606002329  0.0634800000000126   F   F   F
  0.4174167666712592  0.8125186784158416  0.0634800000000126   F   F   F
  0.1846045039174335  0.5601348098457585  0.2570048473569681   T   T   T
  0.1753862106959219  0.8122831802805850  0.1570379899566321   T   T   T
  0.4373864078764404  0.8070427679467310  0.2592681375028407   T   T   T
  0.4170658910718645  0.5723210418067366  0.1557820723779773   T   T   T
  0.1136989969154970  0.6110183707748962  0.4561312324621130   T   T   T
  0.2126693192411833  0.7741185970750607  0.3523479698056881   T   T   T
  0.4801793714652944  0.7905003137629888  0.4392168432421701   T   T   T
  0.4395652730169233  0.5346553214457826  0.3539379636229993   T   T   T
  0.1674173488556505  0.0625191452123346  0.0634800000000126   F   F   F
  0.4174167666712592  0.3125185630279503  0.0634800000000126   F   F   F
  0.1741473347044416  0.0369156483071573  0.2585336426242068   T   T   T
  0.1628182789851838  0.3021185120892013  0.1569978584537642   T   T   T
  0.4143806627906085  0.2925208970987917  0.2540289882526683   T   T   T
  0.4056003254101503  0.0624781419539161  0.1544883215712269   T   T   T
  0.1725661062531849  0.9880945254382169  0.4351805042467781   T   T   T
  0.1909212477081825  0.2733724288401130  0.3456525927363012   T   T   T
  0.3626607409704378  0.3270902860967846  0.4575912369351346   T   T   T
  0.4414695820875361  0.0369602152561336  0.3601082424671185   T   T   T
  0.6674172334677522  0.5625192606002329  0.0634800000000126   F   F   F
  0.9174166512833679  0.8125186784158416  0.0634800000000126   F   F   F
  0.6689133721254534  0.5505773467008862  0.2532946053416004   T   T   T
  0.6713782973029662  0.8108701805415499  0.1574803702074262   T   T   T
  0.9274564012504948  0.7910810419599988  0.2600581472357790   T   T   T
  0.9116520023652219  0.5677132464429498  0.1552749075224501   T   T   T
  0.6717607434978107  0.4651110119623567  0.4319807983602825   T   T   T
  0.6915615455063284  0.7633997121284131  0.3527283932024847   T   T   T
  0.8368751485182793  0.8401802530045122  0.4631088423457739   T   T   T
  0.9350926895738146  0.5401468508840551  0.3582805965484845   T   T   T
  0.6674172334677522  0.0625191452123346  0.0634800000000126   F   F   F
  0.9174166512833679  0.3125185630279503  0.0634800000000126   F   F   F
  0.6875902564703364  0.0510063982142185  0.2596076011997416   T   T   T
  0.6712404677747956  0.3085712005476860  0.1572105361919252   T   T   T
  0.9312122620869241  0.3096556907304840  0.2556716764751564   T   T   T
  0.9119403815865037  0.0691287529933265  0.1549941113779148   T   T   T
  0.6865947930345138  0.0838496009077365  0.4473445218346538   T   T   T
  0.7055712692898500  0.2920176511641738  0.3405203804533206   T   T   T
 -0.0030703967926972  0.3026443320569557  0.4356194795226986   T   T   T
  0.9478797711963344  0.0425591727895974  0.3537532220766211   T   T   T
  0.5424164755790670  0.9375183873236494  0.1111452000000170   F   F   F
  0.5749370477880830  0.9169305785044450  0.3093519062482895   T   T   T
  0.3016926086938406  0.6954834833520803  0.2086430449859577   T   T   T
  0.6324795716525823  0.8934521496181915  0.4816541752817903   T   T   T
  0.3299129887218435  0.6560719958912165  0.4083642894367017   T   T   T
  0.5424164755790670  0.4375193209166355  0.1111452000000170   F   F   F
  0.5518434541511297  0.4106220213833796  0.2987962213216932   T   T   T
  0.2793342363291278  0.1737854147648430  0.2073785447528207   T   T   T
  0.5697148178048385  0.2787835975929407  0.4474477206584649   T   T   T
  0.2987911511986750  0.1556270498219013  0.4065089517768816   T   T   T
  0.0424174091720531  0.9375183873236494  0.1111452000000170   F   F   F
  0.0672374417596968  0.8989468199345264  0.3084912587690659   T   T   T
  0.7921761364638152  0.6869101700936755  0.2080924771011689   T   T   T
  0.0509070640683104  0.8197809272100431  0.4602210332445894   T   T   T
  0.7947366654430338  0.6394782982185706  0.4115467259936319   T   T   T
  0.0424174091720531  0.4375193209166355  0.1111452000000170   F   F   F
  0.0660914842089050  0.4258155013946918  0.3042614525935100   T   T   T
  0.7949206508712422  0.1884568777036888  0.2086625463815695   T   T   T
  0.1617930700815318  0.4009560095764677  0.4727393019461801   T   T   T
  0.8356709326258762  0.1920258314968441  0.3978733725318729   T   T   T
  0.4307349478939243  0.4323198486263949  0.5403808742548832   T   T   T
  0.3227810197764985  0.4405119206072588  0.5817990155039545   T   T   T
  0.3845606771603700  0.5689830819092335  0.5597020905668773   T   T   T
  0.2188997650230068  0.4088319970975270  0.5676888649530367   T   T   T
  0.3580683764927255  0.4006636972107781  0.6205239408616563   T   T   T
  0.3240081073105376  0.6299523723693140  0.5306445031503313   T   T   T
  0.4659084939275319  0.6257256434620979  0.5816457764651028   T   T   T
 
  0.00000000E+00  0.00000000E+00  0.00000000E+00
  0.00000000E+00  0.00000000E+00  0.00000000E+00
  0.00000000E+00  0.00000000E+00  0.00000000E+00
  0.00000000E+00  0.00000000E+00  0.00000000E+00
  0.00000000E+00  0.00000000E+00  0.00000000E+00
  0.00000000E+00  0.00000000E+00  0.00000000E+00
  0.00000000E+00  0.00000000E+00  0.00000000E+00
  0.00000000E+00  0.00000000E+00  0.00000000E+00
  0.00000000E+00  0.00000000E+00  0.00000000E+00
  0.00000000E+00  0.00000000E+00  0.00000000E+00
  0.00000000E+00  0.00000000E+00  0.00000000E+00
  0.00000000E+00  0.00000000E+00  0.00000000E+00
  0.00000000E+00  0.00000000E+00  0.00000000E+00
  0.00000000E+00  0.00000000E+00  0.00000000E+00
  0.00000000E+00  0.00000000E+00  0.00000000E+00
  0.00000000E+00  0.00000000E+00  0.00000000E+00
  0.00000000E+00  0.00000000E+00  0.00000000E+00
  0.00000000E+00  0.00000000E+00  0.00000000E+00
  0.00000000E+00  0.00000000E+00  0.00000000E+00
  0.00000000E+00  0.00000000E+00  0.00000000E+00
  0.00000000E+00  0.00000000E+00  0.00000000E+00
  0.00000000E+00  0.00000000E+00  0.00000000E+00
  0.00000000E+00  0.00000000E+00  0.00000000E+00
  0.00000000E+00  0.00000000E+00  0.00000000E+00
  0.00000000E+00  0.00000000E+00  0.00000000E+00
  0.00000000E+00  0.00000000E+00  0.00000000E+00
  0.00000000E+00  0.00000000E+00  0.00000000E+00
  0.00000000E+00  0.00000000E+00  0.00000000E+00
  0.00000000E+00  0.00000000E+00  0.00000000E+00
  0.00000000E+00  0.00000000E+00  0.00000000E+00
  0.00000000E+00  0.00000000E+00  0.00000000E+00
  0.00000000E+00  0.00000000E+00  0.00000000E+00
  0.00000000E+00  0.00000000E+00  0.00000000E+00
  0.00000000E+00  0.00000000E+00  0.00000000E+00
  0.00000000E+00  0.00000000E+00  0.00000000E+00
  0.00000000E+00  0.00000000E+00  0.00000000E+00
  0.00000000E+00  0.00000000E+00  0.00000000E+00
  0.00000000E+00  0.00000000E+00  0.00000000E+00
  0.00000000E+00  0.00000000E+00  0.00000000E+00
  0.00000000E+00  0.00000000E+00  0.00000000E+00
  0.00000000E+00  0.00000000E+00  0.00000000E+00
  0.00000000E+00  0.00000000E+00  0.00000000E+00
  0.00000000E+00  0.00000000E+00  0.00000000E+00
  0.00000000E+00  0.00000000E+00  0.00000000E+00
  0.00000000E+00  0.00000000E+00  0.00000000E+00
  0.00000000E+00  0.00000000E+00  0.00000000E+00
  0.00000000E+00  0.00000000E+00  0.00000000E+00
  0.00000000E+00  0.00000000E+00  0.00000000E+00
  0.00000000E+00  0.00000000E+00  0.00000000E+00
  0.00000000E+00  0.00000000E+00  0.00000000E+00
  0.00000000E+00  0.00000000E+00  0.00000000E+00
  0.00000000E+00  0.00000000E+00  0.00000000E+00
  0.00000000E+00  0.00000000E+00  0.00000000E+00
  0.00000000E+00  0.00000000E+00  0.00000000E+00
  0.00000000E+00  0.00000000E+00  0.00000000E+00
  0.00000000E+00  0.00000000E+00  0.00000000E+00
  0.00000000E+00  0.00000000E+00  0.00000000E+00
  0.00000000E+00  0.00000000E+00  0.00000000E+00
  0.00000000E+00  0.00000000E+00  0.00000000E+00
  0.00000000E+00  0.00000000E+00  0.00000000E+00
  0.00000000E+00  0.00000000E+00  0.00000000E+00
  0.00000000E+00  0.00000000E+00  0.00000000E+00
  0.00000000E+00  0.00000000E+00  0.00000000E+00
  0.00000000E+00  0.00000000E+00  0.00000000E+00
  0.00000000E+00  0.00000000E+00  0.00000000E+00
  0.00000000E+00  0.00000000E+00  0.00000000E+00
  0.00000000E+00  0.00000000E+00  0.00000000E+00
