# Supplementary material for: Reactions of Surface Peroxides Contribute to Rates and Selectivities for C2H4 Epoxidation on Silver
Source: ACS Catal. 2025 Jan 9;15(2):1387–98. doi: 10.1021/acscatal.4c06945 (PMC11744664; doi:10.1021/acscatal.4c06945)
Supplement: Supplementary file 2 — cs4c06945_si_002.zip [file cs4c06945_si_002.zip › zip_eo_paper_files/geometry_optimization/phase_diagram_surfaces/0001/CONTCAR]

Ag  O                                   
   1.00000000000000     
     9.5330621999999998    0.0000000000000000    0.0000000000000000
     0.0000000000000000    9.5330621999999998    0.0000000000000000
     0.0000000000000000    0.0000000000000000   23.2995933000000015
   Ag   O 
    40    17
Selective dynamics
Direct
  0.0625003789443426  0.0625003789443426  0.2698523497403684   F   F   F
  0.3124997967599512  0.3124997967599512  0.2698523497403684   F   F   F
  0.0643061744703642  0.0616555008551878  0.4778913031045569   T   T   T
  0.0674748684515489  0.3075253072527449  0.3689725009327471   T   T   T
  0.3133446748491059  0.3106929522530523  0.4778913031045569   T   T   T
  0.3090911446582065  0.0659090310460944  0.3699182035564484   T   T   T
  0.0397476729286006  0.0340357438711246  0.6694718238732404   T   T   T
  0.0695658366620805  0.3054343390422133  0.5911340672403006   T   T   T
  0.3409644318331763  0.3352514537948088  0.6694718238732404   T   T   T
  0.3165692070876847  0.0584309686166091  0.5774204700871004   T   T   T
  0.0625003789443426  0.5625002635564442  0.2698523497403684   F   F   F
  0.3124997967599512  0.8124996813720600  0.2698523497403684   F   F   F
  0.0571599861518115  0.5571598707639203  0.4849826227863548   T   T   T
  0.0577204492087205  0.8018632180074297  0.3711608288502502   T   T   T
  0.3068800701063354  0.8068799547184441  0.4722593217464023   T   T   T
  0.3018633333953280  0.5577213828017066  0.3711608288502502   T   T   T
  0.0531284992971684  0.5531283839092700  0.6852294454829616   T   T   T
  0.0550820820295503  0.8075431249135347  0.5850174187998589   T   T   T
  0.3382812937708192  0.8382811783829208  0.6632120477089815   T   T   T
  0.3075432403014332  0.5550819666416519  0.5850174187998589   T   T   T
  0.5625002635564442  0.0625003789443426  0.2698523497403684   F   F   F
  0.8124996813720600  0.3124997967599512  0.2698523497403684   F   F   F
  0.5681199902100601  0.0681201055979584  0.4722593217464023   T   T   T
  0.5731367269210745  0.3172786775146960  0.3711608288502502   T   T   T
  0.8178400741645839  0.3178401895524823  0.4849826227863548   T   T   T
  0.8172785621267976  0.0731368423089729  0.3711608288502502   T   T   T
  0.5367187665455834  0.0367188819334817  0.6632120477089815   T   T   T
  0.5674568200149694  0.3199180936747506  0.5850174187998589   T   T   T
  0.8218715610192342  0.3218716764071325  0.6852294454829616   T   T   T
  0.8199179782868523  0.0674569354028606  0.5850174187998589   T   T   T
  0.5625002635564442  0.5625002635564442  0.2698523497403684   F   F   F
  0.8124996813720600  0.8124996813720600  0.2698523497403684   F   F   F
  0.5616553854672894  0.5643060590824658  0.4778913031045569   T   T   T
  0.5659089156581960  0.8090910292703082  0.3699182035564484   T   T   T
  0.8106938858460384  0.8133445594612148  0.4778913031045569   T   T   T
  0.8075251918648466  0.5674747530636505  0.3689725009327471   T   T   T
  0.5340356284832262  0.5397486065215866  0.6694718238732404   T   T   T
  0.5584308532287108  0.8165690916997934  0.5774204700871004   T   T   T
  0.8352523873877948  0.8409643164452780  0.6694718238732404   T   T   T
  0.8054342236543220  0.5695657212741821  0.5911340672403006   T   T   T
  0.4374995056677591  0.4374995056677591  0.3209961609072352   F   F   F
  0.4374995056677591  0.4374995056677591  0.5297512080346135   T   T   T
  0.1879509927811046  0.1870491829231963  0.4252542539125133   T   T   T
  0.2032523701996669  0.1717478055046340  0.6386690810601394   T   T   T
  0.4374995056677591  0.9375004392607451  0.3209961609072352   F   F   F
  0.4374995056677591  0.9375004392607451  0.5194283671793085   T   T   T
  0.1743434879254540  0.6743433725375557  0.4266160767758503   T   T   T
  0.1831096361329375  0.6831105697259235  0.6366851849970693   T   T   T
  0.9375004392607451  0.4374995056677591  0.3209961609072352   F   F   F
  0.9375004392607451  0.4374995056677591  0.5413975107815092   T   T   T
  0.7006565723909414  0.2006566877788398  0.4266160767758503   T   T   T
  0.9375004392607451  0.4374995056677591  0.7373903958220954   T   T   T
  0.6918893752025806  0.1918894905904790  0.6366851849970693   T   T   T
  0.9375004392607451  0.9375004392607451  0.3209961609072352   F   F   F
  0.9375004392607451  0.9375004392607451  0.5297512080346135   T   T   T
  0.6870490675352979  0.6879508773932063  0.4252542539125133   T   T   T
  0.6717476901167356  0.7032522548117686  0.6386690810601394   T   T   T
 
  0.00000000E+00  0.00000000E+00  0.00000000E+00
  0.00000000E+00  0.00000000E+00  0.00000000E+00
  0.00000000E+00  0.00000000E+00  0.00000000E+00
  0.00000000E+00  0.00000000E+00  0.00000000E+00
  0.00000000E+00  0.00000000E+00  0.00000000E+00
  0.00000000E+00  0.00000000E+00  0.00000000E+00
  0.00000000E+00  0.00000000E+00  0.00000000E+00
  0.00000000E+00  0.00000000E+00  0.00000000E+00
  0.00000000E+00  0.00000000E+00  0.00000000E+00
  0.00000000E+00  0.00000000E+00  0.00000000E+00
  0.00000000E+00  0.00000000E+00  0.00000000E+00
  0.00000000E+00  0.00000000E+00  0.00000000E+00
  0.00000000E+00  0.00000000E+00  0.00000000E+00
  0.00000000E+00  0.00000000E+00  0.00000000E+00
  0.00000000E+00  0.00000000E+00  0.00000000E+00
  0.00000000E+00  0.00000000E+00  0.00000000E+00
  0.00000000E+00  0.00000000E+00  0.00000000E+00
  0.00000000E+00  0.00000000E+00  0.00000000E+00
  0.00000000E+00  0.00000000E+00  0.00000000E+00
  0.00000000E+00  0.00000000E+00  0.00000000E+00
  0.00000000E+00  0.00000000E+00  0.00000000E+00
  0.00000000E+00  0.00000000E+00  0.00000000E+00
  0.00000000E+00  0.00000000E+00  0.00000000E+00
  0.00000000E+00  0.00000000E+00  0.00000000E+00
  0.00000000E+00  0.00000000E+00  0.00000000E+00
  0.00000000E+00  0.00000000E+00  0.00000000E+00
  0.00000000E+00  0.00000000E+00  0.00000000E+00
  0.00000000E+00  0.00000000E+00  0.00000000E+00
  0.00000000E+00  0.00000000E+00  0.00000000E+00
  0.00000000E+00  0.00000000E+00  0.00000000E+00
  0.00000000E+00  0.00000000E+00  0.00000000E+00
  0.00000000E+00  0.00000000E+00  0.00000000E+00
  0.00000000E+00  0.00000000E+00  0.00000000E+00
  0.00000000E+00  0.00000000E+00  0.00000000E+00
  0.00000000E+00  0.00000000E+00  0.00000000E+00
  0.00000000E+00  0.00000000E+00  0.00000000E+00
  0.00000000E+00  0.00000000E+00  0.00000000E+00
  0.00000000E+00  0.00000000E+00  0.00000000E+00
  0.00000000E+00  0.00000000E+00  0.00000000E+00
  0.00000000E+00  0.00000000E+00  0.00000000E+00
  0.00000000E+00  0.00000000E+00  0.00000000E+00
  0.00000000E+00  0.00000000E+00  0.00000000E+00
  0.00000000E+00  0.00000000E+00  0.00000000E+00
  0.00000000E+00  0.00000000E+00  0.00000000E+00
  0.00000000E+00  0.00000000E+00  0.00000000E+00
  0.00000000E+00  0.00000000E+00  0.00000000E+00
  0.00000000E+00  0.00000000E+00  0.00000000E+00
  0.00000000E+00  0.00000000E+00  0.00000000E+00
  0.00000000E+00  0.00000000E+00  0.00000000E+00
  0.00000000E+00  0.00000000E+00  0.00000000E+00
  0.00000000E+00  0.00000000E+00  0.00000000E+00
  0.00000000E+00  0.00000000E+00  0.00000000E+00
  0.00000000E+00  0.00000000E+00  0.00000000E+00
  0.00000000E+00  0.00000000E+00  0.00000000E+00
  0.00000000E+00  0.00000000E+00  0.00000000E+00
  0.00000000E+00  0.00000000E+00  0.00000000E+00
  0.00000000E+00  0.00000000E+00  0.00000000E+00
