# Supplementary material for: Reactions of Surface Peroxides Contribute to Rates and Selectivities for C2H4 Epoxidation on Silver
Source: ACS Catal. 2025 Jan 9;15(2):1387–98. doi: 10.1021/acscatal.4c06945 (PMC11744664; doi:10.1021/acscatal.4c06945)
Supplement: Supplementary file 2 — cs4c06945_si_002.zip [file cs4c06945_si_002.zip › zip_eo_paper_files/geometry_optimization/phase_diagram_surfaces/0011/CONTCAR]

Ag  O                                   
   1.00000000000000     
     9.5330621999999998    0.0000000000000000    0.0000000000000000
     0.0000000000000000    9.5330621999999998    0.0000000000000000
     0.0000000000000000    0.0000000000000000   23.2995933000000015
   Ag   O 
    40    18
Selective dynamics
Direct
  0.0625003789443426  0.0625003789443426  0.2698523497403684   F   F   F
  0.3124997967599512  0.3124997967599512  0.2698523497403684   F   F   F
  0.0665529823766438  0.0675275201884957  0.4752554823365830   T   T   T
  0.0708895614944760  0.3124299781715605  0.3698558134106295   T   T   T
  0.3168851674809384  0.3155768994559047  0.4814338663630028   T   T   T
  0.3140500577067229  0.0704406465974608  0.3704665926685470   T   T   T
  0.0109257021721584  0.0613368319939068  0.6710755009385353   T   T   T
  0.0744888257859470  0.3138203997150456  0.5870758276222279   T   T   T
  0.3322113663172998  0.3039194947278072  0.6798109476564521   T   T   T
  0.3136974573518201  0.0519309636561067  0.5812983835831211   T   T   T
  0.0625003789443426  0.5625002635564442  0.2698523497403684   F   F   F
  0.3124997967599512  0.8124996813720600  0.2698523497403684   F   F   F
  0.0581139592424782  0.5594231608604979  0.4814338663630028   T   T   T
  0.0609501179975709  0.8045594137189417  0.3704665926685470   T   T   T
  0.3084471933276500  0.8074725401278997  0.4752554823365830   T   T   T
  0.3041106142098249  0.5625690331639577  0.3698558134106295   T   T   T
  0.0427877604061167  0.5710795166077109  0.6798109476564521   T   T   T
  0.0613027183524808  0.8230680476794114  0.5812983835831211   T   T   T
  0.3640744735321425  0.8136621793416113  0.6710755009385353   T   T   T
  0.3005103009374695  0.5611796606013569  0.5870758276222279   T   T   T
  0.5625002635564442  0.0625003789443426  0.2698523497403684   F   F   F
  0.8124996813720600  0.3124997967599512  0.2698523497403684   F   F   F
  0.5665528669887525  0.0675275201884957  0.4752554823365830   T   T   T
  0.5708894461065777  0.3124299781715605  0.3698558134106295   T   T   T
  0.8168861010739243  0.3155768994559047  0.4814338663630028   T   T   T
  0.8140499423188317  0.0704406465974608  0.3704665926685470   T   T   T
  0.5109255867842600  0.0613368319939068  0.6710755009385353   T   T   T
  0.5744887103980487  0.3138203997150456  0.5870758276222279   T   T   T
  0.8322112509294015  0.3039194947278072  0.6798109476564521   T   T   T
  0.8136973419639217  0.0519309636561067  0.5812983835831211   T   T   T
  0.5625002635564442  0.5625002635564442  0.2698523497403684   F   F   F
  0.8124996813720600  0.8124996813720600  0.2698523497403684   F   F   F
  0.5581138438545798  0.5594231608604979  0.4814338663630028   T   T   T
  0.5609500026096725  0.8045594137189417  0.3704665926685470   T   T   T
  0.8084470779397517  0.8074725401278997  0.4752554823365830   T   T   T
  0.8041104988219265  0.5625690331639577  0.3698558134106295   T   T   T
  0.5427886939991027  0.5710795166077109  0.6798109476564521   T   T   T
  0.5613026029645825  0.8230680476794114  0.5812983835831211   T   T   T
  0.8640743581442442  0.8136621793416113  0.6710755009385353   T   T   T
  0.8005112345304555  0.5611796606013569  0.5870758276222279   T   T   T
  0.4374995056677591  0.4374995056677591  0.3209961609072352   F   F   F
  0.4374995056677591  0.4374995056677591  0.5364653721488574   T   T   T
  0.1957258134092013  0.1950437546324598  0.4258162219684181   T   T   T
  0.4374995056677591  0.4374995056677591  0.7278175361347774   T   T   T
  0.1946635362505735  0.1719624985531002  0.6366352070133754   T   T   T
  0.4374995056677591  0.9375004392607451  0.3209961609072352   F   F   F
  0.4374995056677591  0.9375004392607451  0.5237921434924219   T   T   T
  0.1792733133142152  0.6799563056839427  0.4258162219684181   T   T   T
  0.1803366394537203  0.7030375617633023  0.6366352070133754   T   T   T
  0.9375004392607451  0.4374995056677591  0.3209961609072352   F   F   F
  0.9375004392607451  0.4374995056677591  0.5364653721488574   T   T   T
  0.6957256980213030  0.1950437546324598  0.4258162219684181   T   T   T
  0.9375004392607451  0.4374995056677591  0.7278175361347774   T   T   T
  0.6946634208626823  0.1719624985531002  0.6366352070133754   T   T   T
  0.9375004392607451  0.9375004392607451  0.3209961609072352   F   F   F
  0.9375004392607451  0.9375004392607451  0.5237921434924219   T   T   T
  0.6792742469072012  0.6799563056839427  0.4258162219684181   T   T   T
  0.6803365240658219  0.7030375617633023  0.6366352070133754   T   T   T
 
  0.00000000E+00  0.00000000E+00  0.00000000E+00
  0.00000000E+00  0.00000000E+00  0.00000000E+00
  0.00000000E+00  0.00000000E+00  0.00000000E+00
  0.00000000E+00  0.00000000E+00  0.00000000E+00
  0.00000000E+00  0.00000000E+00  0.00000000E+00
  0.00000000E+00  0.00000000E+00  0.00000000E+00
  0.00000000E+00  0.00000000E+00  0.00000000E+00
  0.00000000E+00  0.00000000E+00  0.00000000E+00
  0.00000000E+00  0.00000000E+00  0.00000000E+00
  0.00000000E+00  0.00000000E+00  0.00000000E+00
  0.00000000E+00  0.00000000E+00  0.00000000E+00
  0.00000000E+00  0.00000000E+00  0.00000000E+00
  0.00000000E+00  0.00000000E+00  0.00000000E+00
  0.00000000E+00  0.00000000E+00  0.00000000E+00
  0.00000000E+00  0.00000000E+00  0.00000000E+00
  0.00000000E+00  0.00000000E+00  0.00000000E+00
  0.00000000E+00  0.00000000E+00  0.00000000E+00
  0.00000000E+00  0.00000000E+00  0.00000000E+00
  0.00000000E+00  0.00000000E+00  0.00000000E+00
  0.00000000E+00  0.00000000E+00  0.00000000E+00
  0.00000000E+00  0.00000000E+00  0.00000000E+00
  0.00000000E+00  0.00000000E+00  0.00000000E+00
  0.00000000E+00  0.00000000E+00  0.00000000E+00
  0.00000000E+00  0.00000000E+00  0.00000000E+00
  0.00000000E+00  0.00000000E+00  0.00000000E+00
  0.00000000E+00  0.00000000E+00  0.00000000E+00
  0.00000000E+00  0.00000000E+00  0.00000000E+00
  0.00000000E+00  0.00000000E+00  0.00000000E+00
  0.00000000E+00  0.00000000E+00  0.00000000E+00
  0.00000000E+00  0.00000000E+00  0.00000000E+00
  0.00000000E+00  0.00000000E+00  0.00000000E+00
  0.00000000E+00  0.00000000E+00  0.00000000E+00
  0.00000000E+00  0.00000000E+00  0.00000000E+00
  0.00000000E+00  0.00000000E+00  0.00000000E+00
  0.00000000E+00  0.00000000E+00  0.00000000E+00
  0.00000000E+00  0.00000000E+00  0.00000000E+00
  0.00000000E+00  0.00000000E+00  0.00000000E+00
  0.00000000E+00  0.00000000E+00  0.00000000E+00
  0.00000000E+00  0.00000000E+00  0.00000000E+00
  0.00000000E+00  0.00000000E+00  0.00000000E+00
  0.00000000E+00  0.00000000E+00  0.00000000E+00
  0.00000000E+00  0.00000000E+00  0.00000000E+00
  0.00000000E+00  0.00000000E+00  0.00000000E+00
  0.00000000E+00  0.00000000E+00  0.00000000E+00
  0.00000000E+00  0.00000000E+00  0.00000000E+00
  0.00000000E+00  0.00000000E+00  0.00000000E+00
  0.00000000E+00  0.00000000E+00  0.00000000E+00
  0.00000000E+00  0.00000000E+00  0.00000000E+00
  0.00000000E+00  0.00000000E+00  0.00000000E+00
  0.00000000E+00  0.00000000E+00  0.00000000E+00
  0.00000000E+00  0.00000000E+00  0.00000000E+00
  0.00000000E+00  0.00000000E+00  0.00000000E+00
  0.00000000E+00  0.00000000E+00  0.00000000E+00
  0.00000000E+00  0.00000000E+00  0.00000000E+00
  0.00000000E+00  0.00000000E+00  0.00000000E+00
  0.00000000E+00  0.00000000E+00  0.00000000E+00
  0.00000000E+00  0.00000000E+00  0.00000000E+00
  0.00000000E+00  0.00000000E+00  0.00000000E+00
