# Supplementary material for: Reactions of Surface Peroxides Contribute to Rates and Selectivities for C2H4 Epoxidation on Silver
Source: ACS Catal. 2025 Jan 9;15(2):1387–98. doi: 10.1021/acscatal.4c06945 (PMC11744664; doi:10.1021/acscatal.4c06945)
Supplement: Supplementary file 2 — cs4c06945_si_002.zip [file cs4c06945_si_002.zip › zip_eo_paper_files/geometry_optimization/phase_diagram_surfaces/0012/CONTCAR]

Ag  O                                   
   1.00000000000000     
     9.5330621999999998    0.0000000000000000    0.0000000000000000
     0.0000000000000000    9.5330621999999998    0.0000000000000000
     0.0000000000000000    0.0000000000000000   23.2995933000000015
   Ag   O 
    40    19
Selective dynamics
Direct
  0.0625003789443426  0.0625003789443426  0.2698523497403684   F   F   F
  0.3124997967599512  0.3124997967599512  0.2698523497403684   F   F   F
  0.0556681763364321  0.0369930534798383  0.4749136809482838   T   T   T
  0.0594084994944667  0.3008044799536472  0.3691151957889674   T   T   T
  0.2872407600286541  0.3061731312001927  0.4776282894575808   T   T   T
  0.3029548209056208  0.0612989841174686  0.3689000576387618   T   T   T
  0.9605851123548205  0.0137867160918623  0.6654435867030025   T   T   T
  0.0517605230646267  0.2727459464038419  0.5802878884985176   T   T   T
  0.2784774503370890  0.2954372724295106  0.6669596063818816   T   T   T
  0.3034376758183389  0.0357781548708196  0.5849648260738582   T   T   T
  0.0625003789443426  0.5625002635564442  0.2698523497403684   F   F   F
  0.3124997967599512  0.8124996813720600  0.2698523497403684   F   F   F
  0.0693742076012838  0.5561661640780160  0.4799810907733429   T   T   T
  0.0657466414199532  0.8097181053459089  0.3716786415661916   T   T   T
  0.3174255208597291  0.8125846267147456  0.4805071019385270   T   T   T
  0.3083506242032585  0.5667377476100519  0.3710295222496549   T   T   T
  0.1762404479394490  0.5689866109398747  0.7007633114199932   T   T   T
  0.0767525280667138  0.8150152395456043  0.5861579567691996   T   T   T
  0.4274742305745544  0.8145089209434505  0.6772107345285152   T   T   T
  0.3093017932745274  0.6005426129758581  0.5803426730871257   T   T   T
  0.5625002635564442  0.0625003789443426  0.2698523497403684   F   F   F
  0.8124996813720600  0.3124997967599512  0.2698523497403684   F   F   F
  0.5629573323282346  0.0625369446262301  0.4800868340412071   T   T   T
  0.5644155179719146  0.3078957044804786  0.3705526324116122   T   T   T
  0.8203500917853079  0.3076257071156268  0.4772205834969120   T   T   T
  0.8061710339730563  0.0665522268341433  0.3693850825899438   T   T   T
  0.6653782316847563  0.0309746289397135  0.6731190170729183   T   T   T
  0.5403963866882615  0.3065474110911337  0.5775745965432304   T   T   T
  0.8137737968915050  0.3634002873179080  0.6717780026112626   T   T   T
  0.8092371359817606  0.0701300401176269  0.5641746978878546   T   T   T
  0.5625002635564442  0.5625002635564442  0.2698523497403684   F   F   F
  0.8124996813720600  0.8124996813720600  0.2698523497403684   F   F   F
  0.5379982108129411  0.5511398477164694  0.4772546162646436   T   T   T
  0.5595590589007100  0.7990234335111348  0.3682884640374022   T   T   T
  0.8044285313233310  0.7807397557600526  0.4773530400233165   T   T   T
  0.7971107332170925  0.5577886337592852  0.3675767743889846   T   T   T
  0.5582688067341273  0.5454182514195270  0.6544166397169066   T   T   T
  0.5938329821314230  0.7722735497198050  0.5738025778489092   T   T   T
  0.7912447135720792  0.7452147402668408  0.6658593102688362   T   T   T
  0.7773375602379173  0.5515045273867433  0.5727714551131750   T   T   T
  0.4374995056677591  0.4374995056677591  0.3209961609072352   F   F   F
  0.4019882033718306  0.4370387291703529  0.5302262305755009   T   T   T
  0.1743622491577363  0.1731929611702140  0.4242260507658291   T   T   T
  0.3710413002938352  0.4721735472580588  0.6995523470418102   T   T   T
  0.1523623860830867  0.1302618704287672  0.6377486343679174   T   T   T
  0.4374995056677591  0.9375004392607451  0.3209961609072352   F   F   F
  0.4508769357563006  0.9302998197066287  0.5336295468583802   T   T   T
  0.1883630790611466  0.6891665033102590  0.4273893890404488   T   T   T
  0.2289435454740824  0.7439225452144135  0.6449241259865045   T   T   T
  0.9375004392607451  0.4374995056677591  0.3209961609072352   F   F   F
  0.9465775299652220  0.4272631916745407  0.5316103123211339   T   T   T
  0.6857176308763338  0.1868089471939895  0.4259636020179002   T   T   T
  0.9378928604465335  0.4820437953128507  0.7295796123830594   T   T   T
  0.7023185135521125  0.2091062196420046  0.6242755634710137   T   T   T
  0.9375004392607451  0.9375004392607451  0.3209961609072352   F   F   F
  0.9349403958223981  0.9054434989145766  0.5268948399373089   T   T   T
  0.6699883457227319  0.6685813781203355  0.4237960675912931   T   T   T
  0.6204256364490949  0.8536534705926236  0.7157654738872926   T   T   T
  0.9685898410413489  0.6207442658649135  0.7156859062723330   T   T   T
 
  0.00000000E+00  0.00000000E+00  0.00000000E+00
  0.00000000E+00  0.00000000E+00  0.00000000E+00
  0.00000000E+00  0.00000000E+00  0.00000000E+00
  0.00000000E+00  0.00000000E+00  0.00000000E+00
  0.00000000E+00  0.00000000E+00  0.00000000E+00
  0.00000000E+00  0.00000000E+00  0.00000000E+00
  0.00000000E+00  0.00000000E+00  0.00000000E+00
  0.00000000E+00  0.00000000E+00  0.00000000E+00
  0.00000000E+00  0.00000000E+00  0.00000000E+00
  0.00000000E+00  0.00000000E+00  0.00000000E+00
  0.00000000E+00  0.00000000E+00  0.00000000E+00
  0.00000000E+00  0.00000000E+00  0.00000000E+00
  0.00000000E+00  0.00000000E+00  0.00000000E+00
  0.00000000E+00  0.00000000E+00  0.00000000E+00
  0.00000000E+00  0.00000000E+00  0.00000000E+00
  0.00000000E+00  0.00000000E+00  0.00000000E+00
  0.00000000E+00  0.00000000E+00  0.00000000E+00
  0.00000000E+00  0.00000000E+00  0.00000000E+00
  0.00000000E+00  0.00000000E+00  0.00000000E+00
  0.00000000E+00  0.00000000E+00  0.00000000E+00
  0.00000000E+00  0.00000000E+00  0.00000000E+00
  0.00000000E+00  0.00000000E+00  0.00000000E+00
  0.00000000E+00  0.00000000E+00  0.00000000E+00
  0.00000000E+00  0.00000000E+00  0.00000000E+00
  0.00000000E+00  0.00000000E+00  0.00000000E+00
  0.00000000E+00  0.00000000E+00  0.00000000E+00
  0.00000000E+00  0.00000000E+00  0.00000000E+00
  0.00000000E+00  0.00000000E+00  0.00000000E+00
  0.00000000E+00  0.00000000E+00  0.00000000E+00
  0.00000000E+00  0.00000000E+00  0.00000000E+00
  0.00000000E+00  0.00000000E+00  0.00000000E+00
  0.00000000E+00  0.00000000E+00  0.00000000E+00
  0.00000000E+00  0.00000000E+00  0.00000000E+00
  0.00000000E+00  0.00000000E+00  0.00000000E+00
  0.00000000E+00  0.00000000E+00  0.00000000E+00
  0.00000000E+00  0.00000000E+00  0.00000000E+00
  0.00000000E+00  0.00000000E+00  0.00000000E+00
  0.00000000E+00  0.00000000E+00  0.00000000E+00
  0.00000000E+00  0.00000000E+00  0.00000000E+00
  0.00000000E+00  0.00000000E+00  0.00000000E+00
  0.00000000E+00  0.00000000E+00  0.00000000E+00
  0.00000000E+00  0.00000000E+00  0.00000000E+00
  0.00000000E+00  0.00000000E+00  0.00000000E+00
  0.00000000E+00  0.00000000E+00  0.00000000E+00
  0.00000000E+00  0.00000000E+00  0.00000000E+00
  0.00000000E+00  0.00000000E+00  0.00000000E+00
  0.00000000E+00  0.00000000E+00  0.00000000E+00
  0.00000000E+00  0.00000000E+00  0.00000000E+00
  0.00000000E+00  0.00000000E+00  0.00000000E+00
  0.00000000E+00  0.00000000E+00  0.00000000E+00
  0.00000000E+00  0.00000000E+00  0.00000000E+00
  0.00000000E+00  0.00000000E+00  0.00000000E+00
  0.00000000E+00  0.00000000E+00  0.00000000E+00
  0.00000000E+00  0.00000000E+00  0.00000000E+00
  0.00000000E+00  0.00000000E+00  0.00000000E+00
  0.00000000E+00  0.00000000E+00  0.00000000E+00
  0.00000000E+00  0.00000000E+00  0.00000000E+00
  0.00000000E+00  0.00000000E+00  0.00000000E+00
  0.00000000E+00  0.00000000E+00  0.00000000E+00
