# Supplementary material for: Reactions of Surface Peroxides Contribute to Rates and Selectivities for C2H4 Epoxidation on Silver
Source: ACS Catal. 2025 Jan 9;15(2):1387–98. doi: 10.1021/acscatal.4c06945 (PMC11744664; doi:10.1021/acscatal.4c06945)
Supplement: Supplementary file 2 — cs4c06945_si_002.zip [file cs4c06945_si_002.zip › zip_eo_paper_files/geometry_optimization/phase_diagram_surfaces/1021_superoxo/CONTCAR]

Ag  O                                   
   1.00000000000000     
     9.5330621999999998    0.0000000000000000    0.0000000000000000
     0.0000000000000000    9.5330621999999998    0.0000000000000000
     0.0000000000000000    0.0000000000000000   27.5285219999999988
   Ag   O 
    40    20
Selective dynamics
Direct
  0.0625003800000030  0.0625003800000030  0.0576656458345255   F   F   F
  0.3124997999999977  0.3124997999999977  0.0576656458345255   F   F   F
  0.0719944731112491  0.0737175172596457  0.2311248367377608   T   T   T
  0.0748667292787218  0.3160592313356648  0.1418925613091908   T   T   T
  0.3307186283096443  0.3203957771871890  0.2361268531535468   T   T   T
  0.3128637810120568  0.0756679464048924  0.1407096175522333   T   T   T
  0.0556017849682102  0.0623626306788843  0.3676169147742783   T   T   T
  0.0767902816803864  0.3363294638943061  0.3078885791993706   T   T   T
  0.1696891661844206  0.2052935179508889  0.4428185693262326   T   T   T
  0.3352063920633651  0.0717800689395719  0.3122554436600915   T   T   T
  0.0625003800000030  0.5625002600000002  0.0576656458345255   F   F   F
  0.3124997999999977  0.8124996800000019  0.0576656458345255   F   F   F
  0.0570956199963247  0.5798644904826413  0.2319362373050080   T   T   T
  0.0723329946488223  0.8167587684765193  0.1432881538764980   T   T   T
  0.3301132820140362  0.8017453163256896  0.2375159726983554   T   T   T
  0.3117809932265198  0.5694744018324960  0.1426859116209029   T   T   T
  0.0843661199150282  0.5252283353692393  0.4016509009148507   T   T   T
  0.0772376402646044  0.8033303646903099  0.3149529119864732   T   T   T
  0.2422404866007243  0.8726604411460459  0.4084291483657491   T   T   T
  0.3363391403665594  0.5732596221043256  0.3257462060898104   T   T   T
  0.5625002600000002  0.0625003800000030  0.0576656458345255   F   F   F
  0.8124996800000019  0.3124997999999977  0.0576656458345255   F   F   F
  0.5782449205721762  0.0490516529607598  0.2370010932343272   T   T   T
  0.5631176787318479  0.3064229138651227  0.1434744434691651   T   T   T
  0.8039572821665723  0.3220987907431387  0.2329445991933976   T   T   T
  0.8098041013007267  0.0655096730773367  0.1434549444215157   T   T   T
  0.4952100624606424  0.0843433233216607  0.4071179809189097   T   T   T
  0.5807208216211419  0.3001976646498148  0.3254258063252722   T   T   T
  0.8534559068697553  0.2589619257394905  0.4037977938254857   T   T   T
  0.7994993703057588  0.0380823475211380  0.3204703712008516   T   T   T
  0.5625002600000002  0.5625002600000002  0.0576656458345255   F   F   F
  0.8124996800000019  0.8124996800000019  0.0576656458345255   F   F   F
  0.5741377200455393  0.5629805637865870  0.2361902110599636   T   T   T
  0.5647548054019131  0.8082609821155392  0.1420881965185121   T   T   T
  0.8183003904951210  0.8140622689850955  0.2295473052128461   T   T   T
  0.8073637299614899  0.5653984644603601  0.1416395814123816   T   T   T
  0.5910764189488915  0.5200929255208088  0.4065538793890213   T   T   T
  0.5842020806884869  0.8000557570734486  0.3333367633203638   T   T   T
  0.8970224342791505  0.8312272718488071  0.3949949621579422   T   T   T
  0.8191309273150001  0.5740096094183941  0.3299647404917970   T   T   T
  0.4374995100000021  0.4374995100000021  0.1009527500241418   F   F   F
  0.4598945839270271  0.4381333431574246  0.2832692473830006   T   T   T
  0.2020690524421177  0.2025395207337706  0.1890435155239337   T   T   T
  0.4703348875030174  0.3625873981608345  0.4429473725946545   T   T   T
  0.2167404700748758  0.2207295114840872  0.3471056546587795   T   T   T
  0.4374995100000021  0.9375004400000009  0.1009527500241418   F   F   F
  0.4650263139941597  0.9142228797721814  0.2825335493521537   T   T   T
  0.1964093317334614  0.6965143896180207  0.1898121070873090   T   T   T
  0.3146774097361204  0.0403647533937881  0.4473473969990013   T   T   T
  0.1955612017135875  0.6906781473377935  0.3678565023729654   T   T   T
  0.9375004400000009  0.4374995100000021  0.1009527500241418   F   F   F
  0.9221323083403956  0.4606207829441120  0.2747304109314289   T   T   T
  0.6858420297664241  0.1846496469327256  0.1903517742979267   T   T   T
  0.0109230659884365  0.3574193924112602  0.4414373539642850   T   T   T
  0.6815323088852614  0.1545951079241203  0.3711516344368140   T   T   T
  0.9375004400000009  0.9375004400000009  0.1009527500241418   F   F   F
  0.9459516564266663  0.9391573550807083  0.2727380739458182   T   T   T
  0.6870952057021679  0.6873652587828063  0.1881579240090798   T   T   T
  0.7119600741803740  0.6930859643807843  0.3835454082663562   T   T   T
  0.3447330368379148  0.3966774138679368  0.4573880653929339   T   T   T
 
  0.00000000E+00  0.00000000E+00  0.00000000E+00
  0.00000000E+00  0.00000000E+00  0.00000000E+00
  0.00000000E+00  0.00000000E+00  0.00000000E+00
  0.00000000E+00  0.00000000E+00  0.00000000E+00
  0.00000000E+00  0.00000000E+00  0.00000000E+00
  0.00000000E+00  0.00000000E+00  0.00000000E+00
  0.00000000E+00  0.00000000E+00  0.00000000E+00
  0.00000000E+00  0.00000000E+00  0.00000000E+00
  0.00000000E+00  0.00000000E+00  0.00000000E+00
  0.00000000E+00  0.00000000E+00  0.00000000E+00
  0.00000000E+00  0.00000000E+00  0.00000000E+00
  0.00000000E+00  0.00000000E+00  0.00000000E+00
  0.00000000E+00  0.00000000E+00  0.00000000E+00
  0.00000000E+00  0.00000000E+00  0.00000000E+00
  0.00000000E+00  0.00000000E+00  0.00000000E+00
  0.00000000E+00  0.00000000E+00  0.00000000E+00
  0.00000000E+00  0.00000000E+00  0.00000000E+00
  0.00000000E+00  0.00000000E+00  0.00000000E+00
  0.00000000E+00  0.00000000E+00  0.00000000E+00
  0.00000000E+00  0.00000000E+00  0.00000000E+00
  0.00000000E+00  0.00000000E+00  0.00000000E+00
  0.00000000E+00  0.00000000E+00  0.00000000E+00
  0.00000000E+00  0.00000000E+00  0.00000000E+00
  0.00000000E+00  0.00000000E+00  0.00000000E+00
  0.00000000E+00  0.00000000E+00  0.00000000E+00
  0.00000000E+00  0.00000000E+00  0.00000000E+00
  0.00000000E+00  0.00000000E+00  0.00000000E+00
  0.00000000E+00  0.00000000E+00  0.00000000E+00
  0.00000000E+00  0.00000000E+00  0.00000000E+00
  0.00000000E+00  0.00000000E+00  0.00000000E+00
  0.00000000E+00  0.00000000E+00  0.00000000E+00
  0.00000000E+00  0.00000000E+00  0.00000000E+00
  0.00000000E+00  0.00000000E+00  0.00000000E+00
  0.00000000E+00  0.00000000E+00  0.00000000E+00
  0.00000000E+00  0.00000000E+00  0.00000000E+00
  0.00000000E+00  0.00000000E+00  0.00000000E+00
  0.00000000E+00  0.00000000E+00  0.00000000E+00
  0.00000000E+00  0.00000000E+00  0.00000000E+00
  0.00000000E+00  0.00000000E+00  0.00000000E+00
  0.00000000E+00  0.00000000E+00  0.00000000E+00
  0.00000000E+00  0.00000000E+00  0.00000000E+00
  0.00000000E+00  0.00000000E+00  0.00000000E+00
  0.00000000E+00  0.00000000E+00  0.00000000E+00
  0.00000000E+00  0.00000000E+00  0.00000000E+00
  0.00000000E+00  0.00000000E+00  0.00000000E+00
  0.00000000E+00  0.00000000E+00  0.00000000E+00
  0.00000000E+00  0.00000000E+00  0.00000000E+00
  0.00000000E+00  0.00000000E+00  0.00000000E+00
  0.00000000E+00  0.00000000E+00  0.00000000E+00
  0.00000000E+00  0.00000000E+00  0.00000000E+00
  0.00000000E+00  0.00000000E+00  0.00000000E+00
  0.00000000E+00  0.00000000E+00  0.00000000E+00
  0.00000000E+00  0.00000000E+00  0.00000000E+00
  0.00000000E+00  0.00000000E+00  0.00000000E+00
  0.00000000E+00  0.00000000E+00  0.00000000E+00
  0.00000000E+00  0.00000000E+00  0.00000000E+00
  0.00000000E+00  0.00000000E+00  0.00000000E+00
  0.00000000E+00  0.00000000E+00  0.00000000E+00
  0.00000000E+00  0.00000000E+00  0.00000000E+00
  0.00000000E+00  0.00000000E+00  0.00000000E+00
