# Supplementary material for: Reactions of Surface Peroxides Contribute to Rates and Selectivities for C2H4 Epoxidation on Silver
Source: ACS Catal. 2025 Jan 9;15(2):1387–98. doi: 10.1021/acscatal.4c06945 (PMC11744664; doi:10.1021/acscatal.4c06945)
Supplement: Supplementary file 2 — cs4c06945_si_002.zip [file cs4c06945_si_002.zip › zip_eo_paper_files/geometry_optimization/phase_diagram_surfaces/1111/CONTCAR]

Ag  O                                   
   1.00000000000000     
     9.5330621999999998    0.0000000000000000    0.0000000000000000
     0.0000000000000000    9.5330621999999998    0.0000000000000000
     0.0000000000000000    0.0000000000000000   23.2995933000000015
   Ag   O 
    40    20
Selective dynamics
Direct
  0.0625003789443426  0.0625003789443426  0.2698523497403684   F   F   F
  0.3124997967599512  0.3124997967599512  0.2698523497403684   F   F   F
  0.0630033705080819  0.0630033705080819  0.4777485560999691   T   T   T
  0.0667989556926788  0.3082012200116221  0.3693973887158417   T   T   T
  0.3119968051962190  0.3119968051962190  0.4777485560999691   T   T   T
  0.3082012200116221  0.0667989556926788  0.3693973887158417   T   T   T
  0.0566285686306580  0.0566285686306580  0.6819930668602782   T   T   T
  0.0632309188795623  0.3117692568247315  0.5823463391467179   T   T   T
  0.3183716070736429  0.3183716070736429  0.6819930668602782   T   T   T
  0.3117692568247315  0.0632309188795623  0.5823463391467179   T   T   T
  0.0625003789443426  0.5625002635564442  0.2698523497403684   F   F   F
  0.3124997967599512  0.8124996813720600  0.2698523497403684   F   F   F
  0.0630033705080819  0.5630032551201837  0.4777485560999691   T   T   T
  0.0667989556926788  0.8082011046237239  0.3693973887158417   T   T   T
  0.3119968051962190  0.8119966898083205  0.4777485560999691   T   T   T
  0.3082012200116221  0.5667988403047803  0.3693973887158417   T   T   T
  0.0566285686306580  0.5566284532427596  0.6819930668602782   T   T   T
  0.0632309188795623  0.8117691414368332  0.5823463391467179   T   T   T
  0.3183716070736429  0.8183714916857446  0.6819930668602782   T   T   T
  0.3117692568247315  0.5632308034916710  0.5823463391467179   T   T   T
  0.5625002635564442  0.0625003789443426  0.2698523497403684   F   F   F
  0.8124996813720600  0.3124997967599512  0.2698523497403684   F   F   F
  0.5630032551201837  0.0630033705080819  0.4777485560999691   T   T   T
  0.5667988403047803  0.3082012200116221  0.3693973887158417   T   T   T
  0.8119966898083205  0.3119968051962190  0.4777485560999691   T   T   T
  0.8082011046237239  0.0667989556926788  0.3693973887158417   T   T   T
  0.5566284532427596  0.0566285686306580  0.6819930668602782   T   T   T
  0.5632308034916710  0.3117692568247315  0.5823463391467179   T   T   T
  0.8183714916857446  0.3183716070736429  0.6819930668602782   T   T   T
  0.8117691414368332  0.0632309188795623  0.5823463391467179   T   T   T
  0.5625002635564442  0.5625002635564442  0.2698523497403684   F   F   F
  0.8124996813720600  0.8124996813720600  0.2698523497403684   F   F   F
  0.5630032551201837  0.5630032551201837  0.4777485560999691   T   T   T
  0.5667988403047803  0.8082011046237239  0.3693973887158417   T   T   T
  0.8119966898083205  0.8119966898083205  0.4777485560999691   T   T   T
  0.8082011046237239  0.5667988403047803  0.3693973887158417   T   T   T
  0.5566284532427596  0.5566284532427596  0.6819930668602782   T   T   T
  0.5632308034916710  0.8117691414368332  0.5823463391467179   T   T   T
  0.8183714916857446  0.8183714916857446  0.6819930668602782   T   T   T
  0.8117691414368332  0.5632308034916710  0.5823463391467179   T   T   T
  0.4374995056677591  0.4374995056677591  0.3209961609072352   F   F   F
  0.4374995056677591  0.4374995056677591  0.5292981257730359   T   T   T
  0.1875000878521504  0.1875000878521504  0.4249387634932516   T   T   T
  0.4374995056677591  0.4374995056677591  0.7314815569787751   T   T   T
  0.1875000878521504  0.1875000878521504  0.6357365945573910   T   T   T
  0.4374995056677591  0.9375004392607451  0.3209961609072352   F   F   F
  0.4374995056677591  0.9375004392607451  0.5292981257730359   T   T   T
  0.1875000878521504  0.6874999724642521  0.4249387634932516   T   T   T
  0.4374995056677591  0.9375004392607451  0.7314815569787751   T   T   T
  0.1875000878521504  0.6874999724642521  0.6357365945573910   T   T   T
  0.9375004392607451  0.4374995056677591  0.3209961609072352   F   F   F
  0.9375004392607451  0.4374995056677591  0.5292981257730359   T   T   T
  0.6874999724642521  0.1875000878521504  0.4249387634932516   T   T   T
  0.9375004392607451  0.4374995056677591  0.7314815569787751   T   T   T
  0.6874999724642521  0.1875000878521504  0.6357365945573910   T   T   T
  0.9375004392607451  0.9375004392607451  0.3209961609072352   F   F   F
  0.9375004392607451  0.9375004392607451  0.5292981257730359   T   T   T
  0.6874999724642521  0.6874999724642521  0.4249387634932516   T   T   T
  0.9375004392607451  0.9375004392607451  0.7314815569787751   T   T   T
  0.6874999724642521  0.6874999724642521  0.6357365945573910   T   T   T
 
  0.00000000E+00  0.00000000E+00  0.00000000E+00
  0.00000000E+00  0.00000000E+00  0.00000000E+00
  0.00000000E+00  0.00000000E+00  0.00000000E+00
  0.00000000E+00  0.00000000E+00  0.00000000E+00
  0.00000000E+00  0.00000000E+00  0.00000000E+00
  0.00000000E+00  0.00000000E+00  0.00000000E+00
  0.00000000E+00  0.00000000E+00  0.00000000E+00
  0.00000000E+00  0.00000000E+00  0.00000000E+00
  0.00000000E+00  0.00000000E+00  0.00000000E+00
  0.00000000E+00  0.00000000E+00  0.00000000E+00
  0.00000000E+00  0.00000000E+00  0.00000000E+00
  0.00000000E+00  0.00000000E+00  0.00000000E+00
  0.00000000E+00  0.00000000E+00  0.00000000E+00
  0.00000000E+00  0.00000000E+00  0.00000000E+00
  0.00000000E+00  0.00000000E+00  0.00000000E+00
  0.00000000E+00  0.00000000E+00  0.00000000E+00
  0.00000000E+00  0.00000000E+00  0.00000000E+00
  0.00000000E+00  0.00000000E+00  0.00000000E+00
  0.00000000E+00  0.00000000E+00  0.00000000E+00
  0.00000000E+00  0.00000000E+00  0.00000000E+00
  0.00000000E+00  0.00000000E+00  0.00000000E+00
  0.00000000E+00  0.00000000E+00  0.00000000E+00
  0.00000000E+00  0.00000000E+00  0.00000000E+00
  0.00000000E+00  0.00000000E+00  0.00000000E+00
  0.00000000E+00  0.00000000E+00  0.00000000E+00
  0.00000000E+00  0.00000000E+00  0.00000000E+00
  0.00000000E+00  0.00000000E+00  0.00000000E+00
  0.00000000E+00  0.00000000E+00  0.00000000E+00
  0.00000000E+00  0.00000000E+00  0.00000000E+00
  0.00000000E+00  0.00000000E+00  0.00000000E+00
  0.00000000E+00  0.00000000E+00  0.00000000E+00
  0.00000000E+00  0.00000000E+00  0.00000000E+00
  0.00000000E+00  0.00000000E+00  0.00000000E+00
  0.00000000E+00  0.00000000E+00  0.00000000E+00
  0.00000000E+00  0.00000000E+00  0.00000000E+00
  0.00000000E+00  0.00000000E+00  0.00000000E+00
  0.00000000E+00  0.00000000E+00  0.00000000E+00
  0.00000000E+00  0.00000000E+00  0.00000000E+00
  0.00000000E+00  0.00000000E+00  0.00000000E+00
  0.00000000E+00  0.00000000E+00  0.00000000E+00
  0.00000000E+00  0.00000000E+00  0.00000000E+00
  0.00000000E+00  0.00000000E+00  0.00000000E+00
  0.00000000E+00  0.00000000E+00  0.00000000E+00
  0.00000000E+00  0.00000000E+00  0.00000000E+00
  0.00000000E+00  0.00000000E+00  0.00000000E+00
  0.00000000E+00  0.00000000E+00  0.00000000E+00
  0.00000000E+00  0.00000000E+00  0.00000000E+00
  0.00000000E+00  0.00000000E+00  0.00000000E+00
  0.00000000E+00  0.00000000E+00  0.00000000E+00
  0.00000000E+00  0.00000000E+00  0.00000000E+00
  0.00000000E+00  0.00000000E+00  0.00000000E+00
  0.00000000E+00  0.00000000E+00  0.00000000E+00
  0.00000000E+00  0.00000000E+00  0.00000000E+00
  0.00000000E+00  0.00000000E+00  0.00000000E+00
  0.00000000E+00  0.00000000E+00  0.00000000E+00
  0.00000000E+00  0.00000000E+00  0.00000000E+00
  0.00000000E+00  0.00000000E+00  0.00000000E+00
  0.00000000E+00  0.00000000E+00  0.00000000E+00
  0.00000000E+00  0.00000000E+00  0.00000000E+00
  0.00000000E+00  0.00000000E+00  0.00000000E+00
