# Supplementary material for: Reactions of Surface Peroxides Contribute to Rates and Selectivities for C2H4 Epoxidation on Silver
Source: ACS Catal. 2025 Jan 9;15(2):1387–98. doi: 10.1021/acscatal.4c06945 (PMC11744664; doi:10.1021/acscatal.4c06945)
Supplement: Supplementary file 2 — cs4c06945_si_002.zip [file cs4c06945_si_002.zip › zip_eo_paper_files/geometry_optimization/phase_diagram_surfaces/2111_peroxo/CONTCAR]

Ag  O                                   
   1.00000000000000     
     9.5330621999999998    0.0000000000000000    0.0000000000000000
     0.0000000000000000    9.5330621999999998    0.0000000000000000
     0.0000000000000000    0.0000000000000000   25.0000000000000000
   Ag   O 
    40    21
Selective dynamics
Direct
  0.1674173488556505  0.5625192606002329  0.0634799999999984   F   F   F
  0.4174167666712592  0.8125186784158416  0.0634799999999984   F   F   F
  0.1831995085718635  0.5655718503922877  0.2572259147690209   T   T   T
  0.1756538331615835  0.8119907796987641  0.1560989108568470   T   T   T
  0.4267165532417379  0.8190028408377070  0.2579195845055597   T   T   T
  0.4178144650142896  0.5723376947374815  0.1558502081755165   T   T   T
  0.1111984531120417  0.6270499264471318  0.4652569960397064   T   T   T
  0.1938708962492864  0.7912728046360570  0.3531348407953557   T   T   T
  0.4717768627317404  0.7923301667113087  0.4412571231557006   T   T   T
  0.4230446747542294  0.5528908855298835  0.3570823431682928   T   T   T
  0.1674173488556505  0.0625191452123346  0.0634799999999984   F   F   F
  0.4174167666712592  0.3125185630279503  0.0634799999999984   F   F   F
  0.1669070279948776  0.0500377340563388  0.2595129543067891   T   T   T
  0.1660700934338696  0.3031810832938698  0.1566197422127941   T   T   T
  0.4095531316648666  0.3042084590253296  0.2559772880585489   T   T   T
  0.4083179334780309  0.0628621135063762  0.1558970515737250   T   T   T
  0.1541105711704762  0.9937970237072409  0.4402087220890054   T   T   T
  0.1758710647507823  0.2829368037699085  0.3490248770647553   T   T   T
  0.3319319955205142  0.3266926850124279  0.4617167423528822   T   T   T
  0.4164847152756422  0.0435222296068872  0.3601877909222426   T   T   T
  0.6674172334677522  0.5625192606002329  0.0634799999999984   F   F   F
  0.9174166512833679  0.8125186784158416  0.0634799999999984   F   F   F
  0.6642109049020342  0.5639710303970019  0.2547238670381720   T   T   T
  0.6739790273822411  0.8106296317424672  0.1563643060612601   T   T   T
  0.9205301311737379  0.8047045563860620  0.2605495846420886   T   T   T
  0.9136413944251732  0.5686512237954856  0.1558169920257667   T   T   T
  0.6733671139708109  0.5233544575634331  0.4387927079979759   T   T   T
  0.6809088024013082  0.7939318661338595  0.3499983282664832   T   T   T
  0.8369390234939791  0.8426336284102758  0.4706367432298748   T   T   T
  0.9368381672584197  0.5612510446278193  0.3549565626234248   T   T   T
  0.6674172334677522  0.0625191452123346  0.0634799999999984   F   F   F
  0.9174166512833679  0.3125185630279503  0.0634799999999984   F   F   F
  0.6758381748774667  0.0682029255576186  0.2593698544578014   T   T   T
  0.6736638453671023  0.3111884949788579  0.1568189030820081   T   T   T
  0.9281052302514836  0.3152745318985324  0.2565397227199165   T   T   T
  0.9136346509264224  0.0698912249735244  0.1556584242314243   T   T   T
  0.6886518717309369  0.0787231890665872  0.4445366146335709   T   T   T
  0.6863137676285658  0.3239883452068047  0.3458352827072562   T   T   T
  0.9742955302586885  0.3280614104158366  0.4370484797486907   T   T   T
  0.9287483551998569  0.0676316816312136  0.3538991771079337   T   T   T
  0.5424164755790670  0.9375183873236494  0.1111452000000028   F   F   F
  0.5547544697821378  0.9389932016633348  0.3076745816400436   T   T   T
  0.3012284398096464  0.6963827317250124  0.2078704608198611   T   T   T
  0.6289395147790466  0.8944710819378112  0.4812024789030705   T   T   T
  0.3082361728757287  0.6729493804618555  0.4103734739119329   T   T   T
  0.5424164755790670  0.4375193209166355  0.1111452000000028   F   F   F
  0.5373559227172593  0.4340540091763355  0.3011988987694260   T   T   T
  0.2832663833030302  0.1778031599479510  0.2081743744338763   T   T   T
  0.5332083631380605  0.2544482274701171  0.4688738420807852   T   T   T
  0.2742290848994122  0.1556201227940908  0.4079293139606857   T   T   T
  0.0424174091720531  0.9375183873236494  0.1111452000000028   F   F   F
  0.0503850959744702  0.9213441781649472  0.3100745259676341   T   T   T
  0.7949424100982713  0.6900282766093710  0.2081676578203744   T   T   T
  0.0489050155401791  0.8306965731701903  0.4744765392777650   T   T   T
  0.8020258115459530  0.6764185862085288  0.4039685647468413   T   T   T
  0.0424174091720531  0.4375193209166355  0.1111452000000028   F   F   F
  0.0621518310039293  0.4339895478779852  0.3043277619747236   T   T   T
  0.7968602039725721  0.1925727189028283  0.2085601036837512   T   T   T
  0.1405189461774146  0.4164080410421386  0.4762117851285939   T   T   T
  0.8134400103373768  0.2161825155286642  0.3993841047885741   T   T   T
  0.5736959974593281  0.3818790250307416  0.4912002860014130   T   T   T
 
  0.00000000E+00  0.00000000E+00  0.00000000E+00
  0.00000000E+00  0.00000000E+00  0.00000000E+00
  0.00000000E+00  0.00000000E+00  0.00000000E+00
  0.00000000E+00  0.00000000E+00  0.00000000E+00
  0.00000000E+00  0.00000000E+00  0.00000000E+00
  0.00000000E+00  0.00000000E+00  0.00000000E+00
  0.00000000E+00  0.00000000E+00  0.00000000E+00
  0.00000000E+00  0.00000000E+00  0.00000000E+00
  0.00000000E+00  0.00000000E+00  0.00000000E+00
  0.00000000E+00  0.00000000E+00  0.00000000E+00
  0.00000000E+00  0.00000000E+00  0.00000000E+00
  0.00000000E+00  0.00000000E+00  0.00000000E+00
  0.00000000E+00  0.00000000E+00  0.00000000E+00
  0.00000000E+00  0.00000000E+00  0.00000000E+00
  0.00000000E+00  0.00000000E+00  0.00000000E+00
  0.00000000E+00  0.00000000E+00  0.00000000E+00
  0.00000000E+00  0.00000000E+00  0.00000000E+00
  0.00000000E+00  0.00000000E+00  0.00000000E+00
  0.00000000E+00  0.00000000E+00  0.00000000E+00
  0.00000000E+00  0.00000000E+00  0.00000000E+00
  0.00000000E+00  0.00000000E+00  0.00000000E+00
  0.00000000E+00  0.00000000E+00  0.00000000E+00
  0.00000000E+00  0.00000000E+00  0.00000000E+00
  0.00000000E+00  0.00000000E+00  0.00000000E+00
  0.00000000E+00  0.00000000E+00  0.00000000E+00
  0.00000000E+00  0.00000000E+00  0.00000000E+00
  0.00000000E+00  0.00000000E+00  0.00000000E+00
  0.00000000E+00  0.00000000E+00  0.00000000E+00
  0.00000000E+00  0.00000000E+00  0.00000000E+00
  0.00000000E+00  0.00000000E+00  0.00000000E+00
  0.00000000E+00  0.00000000E+00  0.00000000E+00
  0.00000000E+00  0.00000000E+00  0.00000000E+00
  0.00000000E+00  0.00000000E+00  0.00000000E+00
  0.00000000E+00  0.00000000E+00  0.00000000E+00
  0.00000000E+00  0.00000000E+00  0.00000000E+00
  0.00000000E+00  0.00000000E+00  0.00000000E+00
  0.00000000E+00  0.00000000E+00  0.00000000E+00
  0.00000000E+00  0.00000000E+00  0.00000000E+00
  0.00000000E+00  0.00000000E+00  0.00000000E+00
  0.00000000E+00  0.00000000E+00  0.00000000E+00
  0.00000000E+00  0.00000000E+00  0.00000000E+00
  0.00000000E+00  0.00000000E+00  0.00000000E+00
  0.00000000E+00  0.00000000E+00  0.00000000E+00
  0.00000000E+00  0.00000000E+00  0.00000000E+00
  0.00000000E+00  0.00000000E+00  0.00000000E+00
  0.00000000E+00  0.00000000E+00  0.00000000E+00
  0.00000000E+00  0.00000000E+00  0.00000000E+00
  0.00000000E+00  0.00000000E+00  0.00000000E+00
  0.00000000E+00  0.00000000E+00  0.00000000E+00
  0.00000000E+00  0.00000000E+00  0.00000000E+00
  0.00000000E+00  0.00000000E+00  0.00000000E+00
  0.00000000E+00  0.00000000E+00  0.00000000E+00
  0.00000000E+00  0.00000000E+00  0.00000000E+00
  0.00000000E+00  0.00000000E+00  0.00000000E+00
  0.00000000E+00  0.00000000E+00  0.00000000E+00
  0.00000000E+00  0.00000000E+00  0.00000000E+00
  0.00000000E+00  0.00000000E+00  0.00000000E+00
  0.00000000E+00  0.00000000E+00  0.00000000E+00
  0.00000000E+00  0.00000000E+00  0.00000000E+00
  0.00000000E+00  0.00000000E+00  0.00000000E+00
  0.00000000E+00  0.00000000E+00  0.00000000E+00
