# Supplementary material for: Reactions of Surface Peroxides Contribute to Rates and Selectivities for C2H4 Epoxidation on Silver
Source: ACS Catal. 2025 Jan 9;15(2):1387–98. doi: 10.1021/acscatal.4c06945 (PMC11744664; doi:10.1021/acscatal.4c06945)
Supplement: Supplementary file 2 — cs4c06945_si_002.zip [file cs4c06945_si_002.zip › zip_eo_paper_files/geometry_optimization/phase_diagram_surfaces/freq.py]

from ase.constraints import FixAtoms
from ase.io import read, write
from ase.calculators.vasp.vasp2 import Vasp2

slab = read('CONTCAR')

unfixed_atoms = [6,8,16,18,26,28,36,38,43,48,53,58,60,61,62,63,64,65,66]

fixed_atoms = []
for i in range(0,len(slab)):
    if i not in unfixed_atoms:
        fixed_atoms.append(i)
        
c = FixAtoms(indices=fixed_atoms)
slab.set_constraint(c)

write('POSCAR_freq',slab)


calc = Vasp2(xc = 'PBE', 
             directory = 'phonon',
             kpts = [3,3,1],
             encut = 400,
             prec = 'accurate',
             ediff = 1e-6,
             ibrion = 5, #5/6/7/8 - freqeuency calculation. 5 and 6: finite difference; 7 and 8: perturbation theory; 5 and 7 don't consider symmetry of the structure; 6 and 8 only calculate symmetrically inequivalent displacements are considered. IBRION = 5 is the most compatible with other flags (IVDW, LEPSILON).
             lwave = 0,
             lcharg = 0,
             nfree = 4, #nfree determines how many displacements - nfree = 2 is central difference
             algo = 'fast',
             potim = 0.015, #the displacement: 0.015 Angstroms by default
             sigma = 0.03,
             ismear = 0,
             ispin = 2,
#             ncore = 8,
            )

slab.set_calculator(calc)
print(slab.get_potential_energy())
