# Supplementary material for: Reactions of Surface Peroxides Contribute to Rates and Selectivities for C2H4 Epoxidation on Silver
Source: ACS Catal. 2025 Jan 9;15(2):1387–98. doi: 10.1021/acscatal.4c06945 (PMC11744664; doi:10.1021/acscatal.4c06945)
Supplement: Supplementary file 2 — cs4c06945_si_002.zip [file cs4c06945_si_002.zip › zip_eo_paper_files/geometry_optimization/phase_diagram_surfaces/freq.slurm]

#!/bin/bash
#SBATCH --account paolucci
#SBATCH --nodes=4
#SBATCH --ntasks-per-node=40
#SBATCH --time=3-00:00:00
#SBATCH --partition=parallel
#SBATCH --mail-type=END
#SBATCH --mail-user=as7pam@virginia.edu

module purge
module load anaconda ase
module load vasp/5.4.4

unset VASP_SCRIPT
export VASP_COMMAND=/home/as7pam/important_files/setup_vasp.sh

python freq.py

echo "finish!"
