# Supplementary material for: Reactions of Surface Peroxides Contribute to Rates and Selectivities for C2H4 Epoxidation on Silver
Source: ACS Catal. 2025 Jan 9;15(2):1387–98. doi: 10.1021/acscatal.4c06945 (PMC11744664; doi:10.1021/acscatal.4c06945)
Supplement: Supplementary file 2 — cs4c06945_si_002.zip [file cs4c06945_si_002.zip › zip_eo_paper_files/ts_structures/2111/LH/direct o2__c2h4_rxn_pathway/CONTCAR_03_ts_omc_plus_o]

Ag   O    C    H                        
   1.00000000000000     
     9.5330621999999998    0.0000000000000000    0.0000000000000000
     0.0000000000000000    9.5330621999999998    0.0000000000000000
     0.0000000000000000    0.0000000000000000   25.0000000000000000
   Ag   O    C    H 
    40    21     2     4
Selective dynamics
Direct
  0.1674173488556505  0.5625192606002331  0.0634800000000127   F   F   F
  0.4174167666712592  0.8125186784158416  0.0634800000000127   F   F   F
  0.1794326411309448  0.5704739585143669  0.2543549242405059   T   T   T
  0.1788508774838011  0.8155041497107273  0.1563235948044970   T   T   T
  0.4319754926598492  0.8180557469841403  0.2599615748429285   T   T   T
  0.4175727428153944  0.5748417827136729  0.1547118897817356   T   T   T
  0.1021909517693647  0.6435735516329217  0.4458220890732076   T   T   T
  0.2003672713576006  0.8023033448409124  0.3449993952754521   T   T   T
  0.4756307375591926  0.8105119752838390  0.4342188445818246   T   T   T
  0.4390316899906233  0.5517757342426134  0.3545738358625898   T   T   T
  0.1674173488556505  0.0625191452123346  0.0634800000000127   F   F   F
  0.4174167666712592  0.3125185630279503  0.0634800000000127   F   F   F
  0.1716833043800519  0.0602604607676670  0.2539770908851042   T   T   T
  0.1741735524596173  0.3126347144002336  0.1568392888892956   T   T   T
  0.4287440650369996  0.3001435491943261  0.2601998290124400   T   T   T
  0.4138096964233211  0.0704806096990315  0.1551342693285396   T   T   T
  0.1708317610106478  0.0302575407912921  0.4269767813635900   T   T   T
  0.1886928593838253  0.3073761235929691  0.3459559575240715   T   T   T
  0.3315323351114802  0.3700745964689849  0.4661230942332541   T   T   T
  0.4399096470305025  0.0729820451005289  0.3604620562160019   T   T   T
  0.6674172334677522  0.5625192606002331  0.0634800000000127   F   F   F
  0.9174166512833680  0.8125186784158416  0.0634800000000127   F   F   F
  0.6765537749279262  0.5468476027349327  0.2597980946420625   T   T   T
  0.6677313167073119  0.8049763720793266  0.1567119108666558   T   T   T
  0.9194558043146983  0.8027525039615516  0.2550359627256025   T   T   T
  0.9086442714573483  0.5639166004356044  0.1557517830488587   T   T   T
  0.6684011512506589  0.4959512282590868  0.4370407725594672   T   T   T
  0.6873310429558317  0.7751163144123351  0.3509988269366013   T   T   T
  0.8381818017792206  0.8821512837202392  0.4494213795947415   T   T   T
  0.9254951414912838  0.5470074160698947  0.3540885234632402   T   T   T
  0.6674172334677522  0.0625191452123346  0.0634800000000127   F   F   F
  0.9174166512833680  0.3125185630279503  0.0634800000000127   F   F   F
  0.6783281186648559  0.0570723374074026  0.2612108676813593   T   T   T
  0.6695075858927064  0.3062629742293297  0.1566911562390093   T   T   T
  0.9240723588762914  0.3104309550174130  0.2537571563629035   T   T   T
  0.9106724471257327  0.0657593780918308  0.1555964107862889   T   T   T
  0.5915574822859596  0.1202204304253649  0.4638849575900810   T   T   T
  0.7013614504813768  0.2822331367887428  0.3550952681790872   T   T   T
  0.9793537035605592  0.3031475234739279  0.4331294392809285   T   T   T
  0.9278233084570614  0.0484133935343799  0.3523055199887131   T   T   T
  0.5424164755790670  0.9375183873236494  0.1111452000000171   F   F   F
  0.5607103140603553  0.9307233180426522  0.3120234560950201   T   T   T
  0.3061652198667795  0.7005369756315810  0.2077504676305279   T   T   T
  0.6348717995316889  0.9116605717767392  0.4731155819192198   T   T   T
  0.3184648797260984  0.6857564472651209  0.4014737857467437   T   T   T
  0.5424164755790670  0.4375193209166355  0.1111452000000171   F   F   F
  0.5642068850666867  0.4114655162798926  0.3094398019308339   T   T   T
  0.2968109771348705  0.1925054952812965  0.2078928576277018   T   T   T
  0.5406017171616915  0.3293288437366909  0.4680360570477806   T   T   T
  0.3013371795710236  0.2024507892372082  0.4066922197539457   T   T   T
  0.0424174091720531  0.9375183873236494  0.1111452000000171   F   F   F
  0.0533917429877405  0.9253405439287106  0.3006185513069563   T   T   T
  0.7856753879341006  0.6806295117159885  0.2082233509273731   T   T   T
  0.0493064140934683  0.8536347781918323  0.4413415190440394   T   T   T
  0.8011914007489858  0.6552787904694048  0.4087683859198292   T   T   T
  0.0424174091720531  0.4375193209166355  0.1111452000000171   F   F   F
  0.0552169546406490  0.4367597875307320  0.2995591035681783   T   T   T
  0.7904952861177391  0.1842637834849244  0.2081297342013639   T   T   T
  0.1287572941061844  0.4331207655726727  0.4673907512393848   T   T   T
  0.8202979953740589  0.1647338241365703  0.4100486110602830   T   T   T
  0.6092589233006511  0.4339911243585032  0.5365334038453506   T   T   T
  0.3647981361185422  0.5057766502687834  0.5307927561768528   T   T   T
  0.4832437427404816  0.4417006987941364  0.5621661903821583   T   T   T
  0.3917074558479819  0.6049650144414275  0.5108051863224959   T   T   T
  0.2633162196651183  0.5095123619757874  0.5514362019618659   T   T   T
  0.4998413271747792  0.5143280694735221  0.5971498119379520   T   T   T
  0.4513460987255480  0.3397874626365809  0.5804786951979866   T   T   T
 
             NaN             NaN             NaN
             NaN             NaN             NaN
             NaN             NaN             NaN
             NaN             NaN             NaN
             NaN             NaN             NaN
             NaN             NaN             NaN
             NaN             NaN             NaN
             NaN             NaN             NaN
             NaN             NaN             NaN
             NaN             NaN             NaN
             NaN             NaN             NaN
             NaN             NaN             NaN
             NaN             NaN             NaN
             NaN             NaN             NaN
             NaN             NaN             NaN
             NaN             NaN             NaN
             NaN             NaN             NaN
             NaN             NaN             NaN
             NaN             NaN             NaN
             NaN             NaN             NaN
             NaN             NaN             NaN
             NaN             NaN             NaN
             NaN             NaN             NaN
             NaN             NaN             NaN
             NaN             NaN             NaN
             NaN             NaN             NaN
             NaN             NaN             NaN
             NaN             NaN             NaN
             NaN             NaN             NaN
             NaN             NaN             NaN
             NaN             NaN             NaN
             NaN             NaN             NaN
             NaN             NaN             NaN
             NaN             NaN             NaN
             NaN             NaN             NaN
             NaN             NaN             NaN
             NaN             NaN             NaN
             NaN             NaN             NaN
             NaN             NaN             NaN
             NaN             NaN             NaN
             NaN             NaN             NaN
             NaN             NaN             NaN
             NaN             NaN             NaN
             NaN             NaN             NaN
             NaN             NaN             NaN
             NaN             NaN             NaN
             NaN             NaN             NaN
             NaN             NaN             NaN
             NaN             NaN             NaN
             NaN             NaN             NaN
             NaN             NaN             NaN
             NaN             NaN             NaN
             NaN             NaN             NaN
             NaN             NaN             NaN
             NaN             NaN             NaN
             NaN             NaN             NaN
             NaN             NaN             NaN
             NaN             NaN             NaN
             NaN             NaN             NaN
             NaN             NaN             NaN
             NaN             NaN             NaN
             NaN             NaN             NaN
             NaN             NaN             NaN
             NaN             NaN             NaN
             NaN             NaN             NaN
             NaN             NaN             NaN
             NaN             NaN             NaN
